# Supplementary material for: Integrative modelling of TIR domain-containing adaptor molecule inducing interferon-β (TRIF) provides insights into its autoinhibited state
Source: Biol Direct. 2017 Apr 20;12:9. doi: 10.1186/s13062-017-0179-0 (PMC5397763; doi:10.1186/s13062-017-0179-0)
Supplement: Supplementary file 5 — Figure S2a. TIR domain of TRIF showing the position of the BB loop, B helix and the RK site. Figure S2b. Electrostatic surface potential representation of the TRIF TIR domain. (ZIP 17210 kb) [file 13062_2017_179_MOESM4_ESM.zip]

Archive with 2 entries (2 files):
- 4/Figure_S2aR2.tif
- 4/Figure_S2bR2.tif
