# Supplementary material for: Integrative modelling of TIR domain-containing adaptor molecule inducing interferon-β (TRIF) provides insights into its autoinhibited state
Source: Biol Direct. 2017 Apr 20;12:9. doi: 10.1186/s13062-017-0179-0 (PMC5397763; doi:10.1186/s13062-017-0179-0)
Supplement: Supplementary file 9 — Figure S5a. A plot showing the variation in backbone RMSD along the trajectory, for each of the three replicates. Figure S5b. Plot of the radius of gyration for each of the three replicates. Figure S5c. The root mean square fluctuations of backbone atoms, averaged over the last 200 ns (800 ns-1000 ns) of the simulations, for each replicate. (ZIP 13857 kb) [file 13062_2017_179_MOESM9_ESM.zip]

Archive with 3 entries (3 files):
- 9/Figure_S5aR2_600.tif
- 9/Figure_S5bR2_600.tif
- 9/Figure_S5cR2_600.tif
