# Supplementary material for: Integrative modelling of TIR domain-containing adaptor molecule inducing interferon-β (TRIF) provides insights into its autoinhibited state
Source: Biol Direct. 2017 Apr 20;12:9. doi: 10.1186/s13062-017-0179-0 (PMC5397763; doi:10.1186/s13062-017-0179-0)
Supplement: Supplementary file 10 — Figure S6a. Profile of hydrogen bonds between Asp 21 on the N-terminal domain and Gln 443 on the TIR domain of TRIF along the MD trajectory. Figure S6b. Hydrogen bonds between Asp 21 and Leu 442 along the trajectory. Figure S6c. Hydrogen bonds between Lys 22 and Gln 471 over the MD trajectory. Figure S6d. Hydrogen bonds between Gln 20 and BB loop residue Glu 429. (ZIP 4528 kb) [file 13062_2017_179_MOESM10_ESM.zip]

Archive with 4 entries (4 files):
- 10/Figure_S6aR2_600.tif
- 10/Figure_S6bR2_600.tif
- 10/Figure_S6cR2_600.tif
- 10/Figure_S6dR2_600.tif
