# Supplementary material for: Integrative modelling of TIR domain-containing adaptor molecule inducing interferon-β (TRIF) provides insights into its autoinhibited state
Source: Biol Direct. 2017 Apr 20;12:9. doi: 10.1186/s13062-017-0179-0 (PMC5397763; doi:10.1186/s13062-017-0179-0)
Supplement: Supplementary file 11 — Figure S7a. The hydrogen bond energy at the interface of the N-TIR complex calculated by PPCheck from different snapshots extracted every 1 ns from the trajectory, for all three replicates. Figure S7b. Variation in PPCheck-derived electrostatic energy at the interface during the course of the three MD simulations. Figure S7c:. van der Waals energies at the interface, calculated using PPCheck. Figure S7d. Total stabilizing energy at the interface. Figure S7e. Relative variation in the number of residues present at the interface. Figure S7f. Normalized energy per residue, as calculated using the PPCheck algorithm, at the interface. (ZIP 3290 kb) [file 13062_2017_179_MOESM11_ESM.zip]

Archive with 6 entries (6 files):
- 11/Figure_S7aR2.tiff
- 11/Figure_S7bR2.tiff
- 11/Figure_S7cR2.tiff
- 11/Figure_S7dR2.tiff
- 11/Figure_S7eR2.tiff
- 11/Figure_S7fR2.tiff
