# Supplementary material for: Integrative modelling of TIR domain-containing adaptor molecule inducing interferon-β (TRIF) provides insights into its autoinhibited state
Source: Biol Direct. 2017 Apr 20;12:9. doi: 10.1186/s13062-017-0179-0 (PMC5397763; doi:10.1186/s13062-017-0179-0)
Supplement: Supplementary file 13 — Model coordinates of the N-TIR complex are provided as a Supplementary Material. (PDB 236 kb) [file 13062_2017_179_MOESM13_ESM.pdb]

REMARK    GENERATED BY TRJCONV
TITLE     Protein in water t= 999199.81250
REMARK    THIS IS A SIMULATION BOX
CRYST1   98.603   98.603   98.603  60.00  60.00  90.00 P 1           1
MODEL     1000
ATOM      1  MN1 THR A   4      98.180 122.700  -1.340  1.00  0.00            
ATOM      2  MN2 THR A   4      98.950 122.890  -1.390  1.00  0.00            
ATOM      3  N   THR A   4      98.560 122.840  -1.320  1.00  0.00            
ATOM      4  H1  THR A   4      97.680 122.380  -1.490  1.00  0.00            
ATOM      5  H2  THR A   4      98.900 123.230  -2.180  1.00  0.00            
ATOM      6  H3  THR A   4      99.220 122.180  -0.970  1.00  0.00            
ATOM      7  CA  THR A   4      98.360 123.910  -0.340  1.00  0.00            
ATOM      8  CB  THR A   4      99.670 124.690  -0.220  1.00  0.00            
ATOM      9  OG1 THR A   4     100.320 124.690  -1.490  1.00  0.00            
ATOM     10  HG1 THR A   4     100.970 125.450  -1.510  1.00  0.00            
ATOM     11  CG2 THR A   4     100.490 124.150   0.960  1.00  0.00            
ATOM     12  C   THR A   4      97.290 124.900  -0.790  1.00  0.00            
ATOM     13  O   THR A   4      97.090 125.040  -2.000  1.00  0.00            
ATOM     14  N   GLY A   5      96.770 125.720   0.120  1.00  0.00            
ATOM     15  H   GLY A   5      97.080 125.730   1.070  1.00  0.00            
ATOM     16  CA  GLY A   5      95.700 126.690  -0.160  1.00  0.00            
ATOM     17  C   GLY A   5      95.950 127.830  -1.140  1.00  0.00            
ATOM     18  O   GLY A   5      97.120 127.980  -1.480  1.00  0.00            
ATOM     19  N   PRO A   6      94.970 128.640  -1.530  1.00  0.00            
ATOM     20  CA  PRO A   6      94.970 129.790  -2.450  1.00  0.00            
ATOM     21  CB  PRO A   6      93.630 130.500  -2.280  1.00  0.00            
ATOM     22  CG  PRO A   6      92.710 129.290  -2.100  1.00  0.00            
ATOM     23  CD  PRO A   6      93.560 128.430  -1.160  1.00  0.00            
ATOM     24  C   PRO A   6      96.100 130.750  -2.090  1.00  0.00            
ATOM     25  O   PRO A   6      96.340 130.940  -0.900  1.00  0.00            
ATOM     26  N   SER A   7      96.570 131.450  -3.120  1.00  0.00            
ATOM     27  H   SER A   7      96.170 131.450  -4.040  1.00  0.00            
ATOM     28  CA  SER A   7      97.760 132.290  -2.900  1.00  0.00            
ATOM     29  CB  SER A   7      98.960 131.720  -3.680  1.00  0.00            
ATOM     30  OG  SER A   7      98.730 131.910  -5.080  1.00  0.00            
ATOM     31  HG  SER A   7      98.950 131.050  -5.550  1.00  0.00            
ATOM     32  C   SER A   7      97.390 133.700  -3.340  1.00  0.00            
ATOM     33  O   SER A   7      96.480 133.880  -4.150  1.00  0.00            
ATOM     34  N   LEU A   8      98.270 134.680  -3.160  1.00  0.00            
ATOM     35  H   LEU A   8      99.060 134.600  -2.550  1.00  0.00            
ATOM     36  CA  LEU A   8      98.160 135.980  -3.840  1.00  0.00            
ATOM     37  CB  LEU A   8      98.940 137.160  -3.230  1.00  0.00            
ATOM     38  CG  LEU A   8      98.350 137.820  -1.990  1.00  0.00            
ATOM     39  CD1 LEU A   8      99.160 139.050  -1.580  1.00  0.00            
ATOM     40  CD2 LEU A   8      96.840 138.060  -2.100  1.00  0.00            
ATOM     41  C   LEU A   8      98.350 136.060  -5.350  1.00  0.00            
ATOM     42  O   LEU A   8      97.540 136.730  -6.000  1.00  0.00            
ATOM     43  N   PRO A   9      99.220 135.240  -5.930  1.00  0.00            
ATOM     44  CA  PRO A   9      99.290 135.100  -7.390  1.00  0.00            
ATOM     45  CB  PRO A   9     100.470 134.150  -7.600  1.00  0.00            
ATOM     46  CG  PRO A   9     101.430 134.520  -6.470  1.00  0.00            
ATOM     47  CD  PRO A   9     100.520 134.960  -5.320  1.00  0.00            
ATOM     48  C   PRO A   9      98.030 134.500  -8.030  1.00  0.00            
ATOM     49  O   PRO A   9      97.440 135.110  -8.930  1.00  0.00            
ATOM     50  N   SER A  10      97.370 133.580  -7.330  1.00  0.00            
ATOM     51  H   SER A  10      97.690 133.220  -6.460  1.00  0.00            
ATOM     52  CA  SER A  10      96.090 133.040  -7.820  1.00  0.00            
ATOM     53  CB  SER A  10      95.640 131.750  -7.140  1.00  0.00            
ATOM     54  OG  SER A  10      95.460 131.930  -5.740  1.00  0.00            
ATOM     55  HG  SER A  10      94.480 131.960  -5.550  1.00  0.00            
ATOM     56  C   SER A  10      94.910 134.010  -7.720  1.00  0.00            
ATOM     57  O   SER A  10      94.110 134.060  -8.660  1.00  0.00            
ATOM     58  N   ALA A  11      94.830 134.860  -6.700  1.00  0.00            
ATOM     59  H   ALA A  11      95.370 134.670  -5.870  1.00  0.00            
ATOM     60  CA  ALA A  11      94.070 136.090  -6.490  1.00  0.00            
ATOM     61  CB  ALA A  11      94.350 136.510  -5.050  1.00  0.00            
ATOM     62  C   ALA A  11      94.330 137.220  -7.500  1.00  0.00            
ATOM     63  O   ALA A  11      93.400 137.600  -8.210  1.00  0.00            
ATOM     64  N   PHE A  12      95.600 137.490  -7.770  1.00  0.00            
ATOM     65  H   PHE A  12      96.350 137.090  -7.240  1.00  0.00            
ATOM     66  CA  PHE A  12      96.030 138.390  -8.840  1.00  0.00            
ATOM     67  CB  PHE A  12      97.520 138.720  -8.820  1.00  0.00            
ATOM     68  CG  PHE A  12      98.200 139.410  -7.640  1.00  0.00            
ATOM     69  CD1 PHE A  12      99.590 139.360  -7.640  1.00  0.00            
ATOM     70  HD1 PHE A  12     100.080 139.020  -8.560  1.00  0.00            
ATOM     71  CD2 PHE A  12      97.580 139.860  -6.480  1.00  0.00            
ATOM     72  HD2 PHE A  12      96.500 140.000  -6.450  1.00  0.00            
ATOM     73  CE1 PHE A  12     100.390 139.700  -6.560  1.00  0.00            
ATOM     74  HE1 PHE A  12     101.480 139.690  -6.630  1.00  0.00            
ATOM     75  CE2 PHE A  12      98.350 140.150  -5.360  1.00  0.00            
ATOM     76  HE2 PHE A  12      97.860 140.440  -4.430  1.00  0.00            
ATOM     77  CZ  PHE A  12      99.740 140.060  -5.390  1.00  0.00            
ATOM     78  HZ  PHE A  12     100.320 140.280  -4.490  1.00  0.00            
ATOM     79  C   PHE A  12      95.560 137.930 -10.220  1.00  0.00            
ATOM     80  O   PHE A  12      94.920 138.710 -10.930  1.00  0.00            
ATOM     81  N   ASP A  13      95.410 136.620 -10.440  1.00  0.00            
ATOM     82  H   ASP A  13      95.640 135.920  -9.760  1.00  0.00            
ATOM     83  CA  ASP A  13      94.900 136.100 -11.720  1.00  0.00            
ATOM     84  CB  ASP A  13      95.290 134.620 -11.750  1.00  0.00            
ATOM     85  CG  ASP A  13      95.190 133.770 -13.010  1.00  0.00            
ATOM     86  OD1 ASP A  13      94.290 134.040 -13.830  1.00  0.00            
ATOM     87  OD2 ASP A  13      96.000 132.810 -12.970  1.00  0.00            
ATOM     88  C   ASP A  13      93.380 136.170 -11.830  1.00  0.00            
ATOM     89  O   ASP A  13      92.860 136.710 -12.810  1.00  0.00            
ATOM     90  N   ILE A  14      92.680 136.020 -10.710  1.00  0.00            
ATOM     91  H   ILE A  14      93.080 135.700  -9.850  1.00  0.00            
ATOM     92  CA  ILE A  14      91.240 136.320 -10.650  1.00  0.00            
ATOM     93  CB  ILE A  14      90.740 135.900  -9.270  1.00  0.00            
ATOM     94  CG1 ILE A  14      90.920 134.400  -9.050  1.00  0.00            
ATOM     95  CG2 ILE A  14      89.270 136.290  -9.090  1.00  0.00            
ATOM     96  CD  ILE A  14      90.530 133.820  -7.680  1.00  0.00            
ATOM     97  C   ILE A  14      90.950 137.780 -10.990  1.00  0.00            
ATOM     98  O   ILE A  14      90.000 138.120 -11.700  1.00  0.00            
ATOM     99  N   LEU A  15      91.710 138.670 -10.360  1.00  0.00            
ATOM    100  H   LEU A  15      92.340 138.410  -9.630  1.00  0.00            
ATOM    101  CA  LEU A  15      91.700 140.110 -10.660  1.00  0.00            
ATOM    102  CB  LEU A  15      92.520 140.880  -9.620  1.00  0.00            
ATOM    103  CG  LEU A  15      92.230 140.610  -8.150  1.00  0.00            
ATOM    104  CD1 LEU A  15      93.100 141.300  -7.090  1.00  0.00            
ATOM    105  CD2 LEU A  15      90.750 140.810  -7.810  1.00  0.00            
ATOM    106  C   LEU A  15      92.050 140.460 -12.110  1.00  0.00            
ATOM    107  O   LEU A  15      91.550 141.410 -12.710  1.00  0.00            
ATOM    108  N   GLY A  16      92.960 139.720 -12.730  1.00  0.00            
ATOM    109  H   GLY A  16      93.560 139.070 -12.270  1.00  0.00            
ATOM    110  CA  GLY A  16      93.140 139.840 -14.190  1.00  0.00            
ATOM    111  C   GLY A  16      91.940 139.390 -15.020  1.00  0.00            
ATOM    112  O   GLY A  16      91.550 139.960 -16.050  1.00  0.00            
ATOM    113  N   ALA A  17      91.430 138.230 -14.640  1.00  0.00            
ATOM    114  H   ALA A  17      91.880 137.680 -13.940  1.00  0.00            
ATOM    115  CA  ALA A  17      90.200 137.580 -15.120  1.00  0.00            
ATOM    116  CB  ALA A  17      89.870 136.290 -14.380  1.00  0.00            
ATOM    117  C   ALA A  17      89.070 138.620 -15.190  1.00  0.00            
ATOM    118  O   ALA A  17      88.340 138.600 -16.180  1.00  0.00            
ATOM    119  N   ALA A  18      88.750 139.130 -14.000  1.00  0.00            
ATOM    120  H   ALA A  18      89.170 138.830 -13.150  1.00  0.00            
ATOM    121  CA  ALA A  18      87.750 140.200 -13.860  1.00  0.00            
ATOM    122  CB  ALA A  18      87.480 140.420 -12.370  1.00  0.00            
ATOM    123  C   ALA A  18      87.980 141.570 -14.490  1.00  0.00            
ATOM    124  O   ALA A  18      89.150 141.950 -14.540  1.00  0.00            
ATOM    125  N   GLY A  19      86.940 142.340 -14.790  1.00  0.00            
ATOM    126  H   GLY A  19      85.990 142.080 -14.640  1.00  0.00            
ATOM    127  CA  GLY A  19      87.170 143.680 -15.370  1.00  0.00            
ATOM    128  C   GLY A  19      87.030 144.760 -14.300  1.00  0.00            
ATOM    129  O   GLY A  19      86.970 144.590 -13.080  1.00  0.00            
ATOM    130  N   GLN A  20      87.130 145.990 -14.780  1.00  0.00            
ATOM    131  H   GLN A  20      87.250 146.140 -15.770  1.00  0.00            
ATOM    132  CA  GLN A  20      87.080 147.280 -14.080  1.00  0.00            
ATOM    133  CB  GLN A  20      87.180 148.380 -15.140  1.00  0.00            
ATOM    134  CG  GLN A  20      88.600 148.510 -15.700  1.00  0.00            
ATOM    135  CD  GLN A  20      88.890 147.370 -16.680  1.00  0.00            
ATOM    136  OE1 GLN A  20      88.030 146.660 -17.190  1.00  0.00            
ATOM    137  NE2 GLN A  20      90.140 146.920 -16.740  1.00  0.00            
ATOM    138 1HE2 GLN A  20      90.840 147.310 -16.150  1.00  0.00            
ATOM    139 2HE2 GLN A  20      90.370 146.180 -17.370  1.00  0.00            
ATOM    140  C   GLN A  20      85.860 147.460 -13.170  1.00  0.00            
ATOM    141  O   GLN A  20      85.770 148.000 -12.070  1.00  0.00            
ATOM    142  N   ASP A  21      84.750 146.880 -13.620  1.00  0.00            
ATOM    143  H   ASP A  21      84.770 146.390 -14.490  1.00  0.00            
ATOM    144  CA  ASP A  21      83.410 146.800 -13.030  1.00  0.00            
ATOM    145  CB  ASP A  21      82.540 146.000 -14.000  1.00  0.00            
ATOM    146  CG  ASP A  21      82.560 146.550 -15.420  1.00  0.00            
ATOM    147  OD1 ASP A  21      83.270 145.970 -16.270  1.00  0.00            
ATOM    148  OD2 ASP A  21      82.060 147.680 -15.620  1.00  0.00            
ATOM    149  C   ASP A  21      83.340 146.070 -11.680  1.00  0.00            
ATOM    150  O   ASP A  21      83.170 146.740 -10.660  1.00  0.00            
ATOM    151  N   LYS A  22      83.510 144.760 -11.680  1.00  0.00            
ATOM    152  H   LYS A  22      83.540 144.240 -12.540  1.00  0.00            
ATOM    153  CA  LYS A  22      83.660 143.900 -10.500  1.00  0.00            
ATOM    154  CB  LYS A  22      83.760 142.400 -10.790  1.00  0.00            
ATOM    155  CG  LYS A  22      82.430 141.630 -10.780  1.00  0.00            
ATOM    156  CD  LYS A  22      81.570 141.810  -9.530  1.00  0.00            
ATOM    157  CE  LYS A  22      80.570 140.650  -9.530  1.00  0.00            
ATOM    158 1MNZ LYS A  22      79.590 141.100  -8.370  1.00  0.00            
ATOM    159 2MNZ LYS A  22      79.550 140.310  -8.370  1.00  0.00            
ATOM    160  NZ  LYS A  22      79.610 140.700  -8.420  1.00  0.00            
ATOM    161  HZ1 LYS A  22      79.440 141.660  -8.170  1.00  0.00            
ATOM    162  HZ2 LYS A  22      78.750 140.280  -8.700  1.00  0.00            
ATOM    163  HZ3 LYS A  22      79.980 140.210  -7.630  1.00  0.00            
ATOM    164  C   LYS A  22      84.730 144.430  -9.550  1.00  0.00            
ATOM    165  O   LYS A  22      84.440 144.580  -8.370  1.00  0.00            
ATOM    166  N   LEU A  23      85.910 144.850 -10.020  1.00  0.00            
ATOM    167  H   LEU A  23      86.160 144.750 -10.980  1.00  0.00            
ATOM    168  CA  LEU A  23      86.950 145.480  -9.200  1.00  0.00            
ATOM    169  CB  LEU A  23      88.160 145.700 -10.110  1.00  0.00            
ATOM    170  CG  LEU A  23      89.320 144.710 -10.010  1.00  0.00            
ATOM    171  CD1 LEU A  23      90.030 144.880  -8.670  1.00  0.00            
ATOM    172  CD2 LEU A  23      88.870 143.240 -10.060  1.00  0.00            
ATOM    173  C   LEU A  23      86.530 146.770  -8.500  1.00  0.00            
ATOM    174  O   LEU A  23      86.590 146.840  -7.280  1.00  0.00            
ATOM    175  N   LEU A  24      85.930 147.710  -9.240  1.00  0.00            
ATOM    176  H   LEU A  24      85.890 147.660 -10.240  1.00  0.00            
ATOM    177  CA  LEU A  24      85.270 148.890  -8.660  1.00  0.00            
ATOM    178  CB  LEU A  24      84.860 149.950  -9.680  1.00  0.00            
ATOM    179  CG  LEU A  24      85.940 150.990  -9.970  1.00  0.00            
ATOM    180  CD1 LEU A  24      85.460 151.960 -11.050  1.00  0.00            
ATOM    181  CD2 LEU A  24      86.440 151.660  -8.680  1.00  0.00            
ATOM    182  C   LEU A  24      84.130 148.490  -7.720  1.00  0.00            
ATOM    183  O   LEU A  24      84.060 149.180  -6.710  1.00  0.00            
ATOM    184  N   TYR A  25      83.330 147.440  -7.880  1.00  0.00            
ATOM    185  H   TYR A  25      83.300 146.920  -8.730  1.00  0.00            
ATOM    186  CA  TYR A  25      82.410 146.940  -6.850  1.00  0.00            
ATOM    187  CB  TYR A  25      81.310 146.020  -7.380  1.00  0.00            
ATOM    188  CG  TYR A  25      80.380 146.890  -8.230  1.00  0.00            
ATOM    189  CD1 TYR A  25      79.580 147.860  -7.650  1.00  0.00            
ATOM    190  HD1 TYR A  25      79.470 147.910  -6.560  1.00  0.00            
ATOM    191  CD2 TYR A  25      80.480 146.800  -9.620  1.00  0.00            
ATOM    192  HD2 TYR A  25      81.100 146.020 -10.060  1.00  0.00            
ATOM    193  CE1 TYR A  25      78.910 148.750  -8.470  1.00  0.00            
ATOM    194  HE1 TYR A  25      78.310 149.540  -8.020  1.00  0.00            
ATOM    195  CE2 TYR A  25      79.780 147.680 -10.430  1.00  0.00            
ATOM    196  HE2 TYR A  25      79.860 147.610 -11.520  1.00  0.00            
ATOM    197  CZ  TYR A  25      78.980 148.660  -9.860  1.00  0.00            
ATOM    198  OH  TYR A  25      78.010 149.150 -10.670  1.00  0.00            
ATOM    199  HH  TYR A  25      78.330 149.390 -11.590  1.00  0.00            
ATOM    200  C   TYR A  25      83.140 146.280  -5.680  1.00  0.00            
ATOM    201  O   TYR A  25      82.710 146.480  -4.540  1.00  0.00            
ATOM    202  N   LEU A  26      84.110 145.410  -5.940  1.00  0.00            
ATOM    203  H   LEU A  26      84.270 145.070  -6.860  1.00  0.00            
ATOM    204  CA  LEU A  26      85.050 144.840  -4.960  1.00  0.00            
ATOM    205  CB  LEU A  26      86.070 144.040  -5.780  1.00  0.00            
ATOM    206  CG  LEU A  26      86.990 142.980  -5.180  1.00  0.00            
ATOM    207  CD1 LEU A  26      86.230 141.830  -4.510  1.00  0.00            
ATOM    208  CD2 LEU A  26      87.970 142.480  -6.230  1.00  0.00            
ATOM    209  C   LEU A  26      85.640 145.870  -4.000  1.00  0.00            
ATOM    210  O   LEU A  26      85.620 145.690  -2.780  1.00  0.00            
ATOM    211  N   LYS A  27      86.150 146.920  -4.650  1.00  0.00            
ATOM    212  H   LYS A  27      86.230 146.940  -5.650  1.00  0.00            
ATOM    213  CA  LYS A  27      86.620 148.130  -3.960  1.00  0.00            
ATOM    214  CB  LYS A  27      87.090 149.180  -4.970  1.00  0.00            
ATOM    215  CG  LYS A  27      87.890 150.260  -4.240  1.00  0.00            
ATOM    216  CD  LYS A  27      88.510 151.290  -5.190  1.00  0.00            
ATOM    217  CE  LYS A  27      89.490 152.260  -4.530  1.00  0.00            
ATOM    218 1MNZ LYS A  27      89.140 153.240  -3.340  1.00  0.00            
ATOM    219 2MNZ LYS A  27      88.710 152.590  -3.190  1.00  0.00            
ATOM    220  NZ  LYS A  27      88.950 152.890  -3.310  1.00  0.00            
ATOM    221  HZ1 LYS A  27      89.340 153.800  -3.210  1.00  0.00            
ATOM    222  HZ2 LYS A  27      87.950 152.960  -3.390  1.00  0.00            
ATOM    223  HZ3 LYS A  27      89.180 152.330  -2.520  1.00  0.00            
ATOM    224  C   LYS A  27      85.590 148.820  -3.070  1.00  0.00            
ATOM    225  O   LYS A  27      85.930 149.070  -1.910  1.00  0.00            
ATOM    226  N   HIS A  28      84.310 148.820  -3.430  1.00  0.00            
ATOM    227  H   HIS A  28      84.000 148.350  -4.260  1.00  0.00            
ATOM    228  CA  HIS A  28      83.210 149.470  -2.710  1.00  0.00            
ATOM    229  CB  HIS A  28      81.900 149.520  -3.500  1.00  0.00            
ATOM    230  CG  HIS A  28      81.670 150.940  -4.040  1.00  0.00            
ATOM    231  ND1 HIS A  28      81.110 151.930  -3.350  1.00  0.00            
ATOM    232  CD2 HIS A  28      82.010 151.360  -5.250  1.00  0.00            
ATOM    233  HD2 HIS A  28      82.430 150.780  -6.080  1.00  0.00            
ATOM    234  CE1 HIS A  28      81.040 153.000  -4.130  1.00  0.00            
ATOM    235  HE1 HIS A  28      80.550 153.950  -3.920  1.00  0.00            
ATOM    236  NE2 HIS A  28      81.700 152.660  -5.230  1.00  0.00            
ATOM    237  HE2 HIS A  28      81.940 153.300  -5.960  1.00  0.00            
ATOM    238  C   HIS A  28      82.890 149.020  -1.280  1.00  0.00            
ATOM    239  O   HIS A  28      82.670 149.850  -0.400  1.00  0.00            
ATOM    240  N   LYS A  29      83.070 147.730  -1.030  1.00  0.00            
ATOM    241  H   LYS A  29      83.110 147.060  -1.780  1.00  0.00            
ATOM    242  CA  LYS A  29      83.240 147.110   0.290  1.00  0.00            
ATOM    243  CB  LYS A  29      83.630 145.640   0.120  1.00  0.00            
ATOM    244  CG  LYS A  29      82.620 144.660  -0.480  1.00  0.00            
ATOM    245  CD  LYS A  29      81.250 144.410   0.170  1.00  0.00            
ATOM    246  CE  LYS A  29      80.510 143.220  -0.450  1.00  0.00            
ATOM    247 1MNZ LYS A  29      79.310 143.240   0.580  1.00  0.00            
ATOM    248 2MNZ LYS A  29      79.520 142.470   0.520  1.00  0.00            
ATOM    249  NZ  LYS A  29      79.460 142.870   0.510  1.00  0.00            
ATOM    250  HZ1 LYS A  29      78.980 143.700   0.800  1.00  0.00            
ATOM    251  HZ2 LYS A  29      78.810 142.240   0.080  1.00  0.00            
ATOM    252  HZ3 LYS A  29      79.870 142.430   1.310  1.00  0.00            
ATOM    253  C   LYS A  29      84.230 147.750   1.260  1.00  0.00            
ATOM    254  O   LYS A  29      83.970 147.940   2.450  1.00  0.00            
ATOM    255  N   LEU A  30      85.380 148.240   0.810  1.00  0.00            
ATOM    256  H   LEU A  30      85.650 148.260  -0.160  1.00  0.00            
ATOM    257  CA  LEU A  30      86.330 148.790   1.780  1.00  0.00            
ATOM    258  CB  LEU A  30      87.780 148.440   1.440  1.00  0.00            
ATOM    259  CG  LEU A  30      88.260 147.010   1.230  1.00  0.00            
ATOM    260  CD1 LEU A  30      89.660 147.030   0.620  1.00  0.00            
ATOM    261  CD2 LEU A  30      88.020 146.140   2.470  1.00  0.00            
ATOM    262  C   LEU A  30      86.180 150.290   1.540  1.00  0.00            
ATOM    263  O   LEU A  30      86.510 150.780   0.460  1.00  0.00            
ATOM    264  N   LYS A  31      85.470 150.920   2.470  1.00  0.00            
ATOM    265  H   LYS A  31      85.120 150.440   3.280  1.00  0.00            
ATOM    266  CA  LYS A  31      85.120 152.340   2.440  1.00  0.00            
ATOM    267  CB  LYS A  31      83.990 152.580   3.450  1.00  0.00            
ATOM    268  CG  LYS A  31      82.660 152.210   2.790  1.00  0.00            
ATOM    269  CD  LYS A  31      81.540 152.250   3.830  1.00  0.00            
ATOM    270  CE  LYS A  31      80.300 151.530   3.290  1.00  0.00            
ATOM    271 1MNZ LYS A  31      79.930 152.710   2.310  1.00  0.00            
ATOM    272 2MNZ LYS A  31      79.820 152.050   1.880  1.00  0.00            
ATOM    273  NZ  LYS A  31      79.890 152.350   2.150  1.00  0.00            
ATOM    274  HZ1 LYS A  31      79.930 153.320   2.400  1.00  0.00            
ATOM    275  HZ2 LYS A  31      80.500 152.180   1.370  1.00  0.00            
ATOM    276  HZ3 LYS A  31      78.950 152.110   1.890  1.00  0.00            
ATOM    277  C   LYS A  31      86.160 153.450   2.640  1.00  0.00            
ATOM    278  O   LYS A  31      86.250 154.320   1.780  1.00  0.00            
ATOM    279  N   THR A  32      87.060 153.150   3.570  1.00  0.00            
ATOM    280  H   THR A  32      87.010 152.310   4.120  1.00  0.00            
ATOM    281  CA  THR A  32      88.210 154.000   3.910  1.00  0.00            
ATOM    282  CB  THR A  32      88.840 153.650   5.260  1.00  0.00            
ATOM    283  OG1 THR A  32      90.020 154.410   5.510  1.00  0.00            
ATOM    284  HG1 THR A  32      89.850 155.020   6.280  1.00  0.00            
ATOM    285  CG2 THR A  32      89.110 152.150   5.380  1.00  0.00            
ATOM    286  C   THR A  32      89.250 154.010   2.790  1.00  0.00            
ATOM    287  O   THR A  32      89.670 152.910   2.430  1.00  0.00            
ATOM    288  N   PRO A  33      89.770 155.160   2.380  1.00  0.00            
ATOM    289  CA  PRO A  33      90.770 155.330   1.320  1.00  0.00            
ATOM    290  CB  PRO A  33      90.750 156.830   1.010  1.00  0.00            
ATOM    291  CG  PRO A  33      90.460 157.450   2.380  1.00  0.00            
ATOM    292  CD  PRO A  33      89.380 156.490   2.880  1.00  0.00            
ATOM    293  C   PRO A  33      92.180 154.800   1.620  1.00  0.00            
ATOM    294  O   PRO A  33      92.810 154.300   0.690  1.00  0.00            
ATOM    295  N   ARG A  34      92.650 154.930   2.860  1.00  0.00            
ATOM    296  H   ARG A  34      92.150 155.430   3.570  1.00  0.00            
ATOM    297  CA  ARG A  34      93.930 154.370   3.330  1.00  0.00            
ATOM    298  CB  ARG A  34      95.000 155.420   3.630  1.00  0.00            
ATOM    299  CG  ARG A  34      95.500 156.190   2.400  1.00  0.00            
ATOM    300  CD  ARG A  34      96.180 155.330   1.340  1.00  0.00            
ATOM    301  NE  ARG A  34      97.520 154.830   1.670  1.00  0.00            
ATOM    302  HE  ARG A  34      97.580 153.840   1.680  1.00  0.00            
ATOM    303  CZ  ARG A  34      98.640 155.510   1.960  1.00  0.00            
ATOM    304  NH1 ARG A  34      98.720 156.810   2.300  1.00  0.00            
ATOM    305 1HH1 ARG A  34      97.880 157.360   2.350  1.00  0.00            
ATOM    306 2HH1 ARG A  34      99.600 157.220   2.490  1.00  0.00            
ATOM    307  NH2 ARG A  34      99.800 154.840   2.000  1.00  0.00            
ATOM    308 1HH2 ARG A  34      99.820 153.860   1.820  1.00  0.00            
ATOM    309 2HH2 ARG A  34     100.650 155.330   2.210  1.00  0.00            
ATOM    310  C   ARG A  34      93.630 153.650   4.650  1.00  0.00            
ATOM    311  O   ARG A  34      93.500 154.300   5.680  1.00  0.00            
ATOM    312  N   PRO A  35      93.290 152.360   4.540  1.00  0.00            
ATOM    313  CA  PRO A  35      92.850 151.560   5.690  1.00  0.00            
ATOM    314  CB  PRO A  35      92.620 150.190   5.050  1.00  0.00            
ATOM    315  CG  PRO A  35      92.060 150.520   3.670  1.00  0.00            
ATOM    316  CD  PRO A  35      92.930 151.710   3.280  1.00  0.00            
ATOM    317  C   PRO A  35      93.900 151.460   6.800  1.00  0.00            
ATOM    318  O   PRO A  35      93.610 151.720   7.970  1.00  0.00            
ATOM    319  N   GLY A  36      95.120 151.110   6.400  1.00  0.00            
ATOM    320  H   GLY A  36      95.380 150.960   5.450  1.00  0.00            
ATOM    321  CA  GLY A  36      96.180 150.930   7.400  1.00  0.00            
ATOM    322  C   GLY A  36      96.130 149.560   8.080  1.00  0.00            
ATOM    323  O   GLY A  36      96.580 149.450   9.220  1.00  0.00            
ATOM    324  N   CYS A  37      95.820 148.580   7.250  1.00  0.00            
ATOM    325  H   CYS A  37      95.720 148.720   6.260  1.00  0.00            
ATOM    326  CA  CYS A  37      95.590 147.190   7.690  1.00  0.00            
ATOM    327  CB  CYS A  37      94.120 147.120   8.100  1.00  0.00            
ATOM    328  SG  CYS A  37      93.550 145.470   8.670  1.00  0.00            
ATOM    329  HG  CYS A  37      92.660 146.310   9.170  1.00  0.00            
ATOM    330  C   CYS A  37      95.750 146.140   6.590  1.00  0.00            
ATOM    331  O   CYS A  37      95.130 146.260   5.530  1.00  0.00            
ATOM    332  N   GLN A  38      96.350 145.010   6.960  1.00  0.00            
ATOM    333  H   GLN A  38      96.430 144.760   7.920  1.00  0.00            
ATOM    334  CA  GLN A  38      96.950 144.010   6.060  1.00  0.00            
ATOM    335  CB  GLN A  38      97.590 142.830   6.790  1.00  0.00            
ATOM    336  CG  GLN A  38      98.430 141.990   5.830  1.00  0.00            
ATOM    337  CD  GLN A  38      98.740 140.650   6.500  1.00  0.00            
ATOM    338  OE1 GLN A  38      98.250 139.600   6.110  1.00  0.00            
ATOM    339  NE2 GLN A  38      99.850 140.650   7.240  1.00  0.00            
ATOM    340 1HE2 GLN A  38     100.400 141.480   7.310  1.00  0.00            
ATOM    341 2HE2 GLN A  38     100.130 139.820   7.720  1.00  0.00            
ATOM    342  C   GLN A  38      95.970 143.450   5.030  1.00  0.00            
ATOM    343  O   GLN A  38      94.890 142.960   5.370  1.00  0.00            
ATOM    344  N   GLY A  39      96.210 143.840   3.780  1.00  0.00            
ATOM    345  H   GLY A  39      96.930 144.500   3.560  1.00  0.00            
ATOM    346  CA  GLY A  39      95.460 143.370   2.610  1.00  0.00            
ATOM    347  C   GLY A  39      94.490 144.420   2.070  1.00  0.00            
ATOM    348  O   GLY A  39      94.280 144.530   0.860  1.00  0.00            
ATOM    349  N   GLN A  40      93.870 145.180   2.960  1.00  0.00            
ATOM    350  H   GLN A  40      94.060 145.140   3.940  1.00  0.00            
ATOM    351  CA  GLN A  40      92.840 146.160   2.580  1.00  0.00            
ATOM    352  CB  GLN A  40      92.290 146.710   3.900  1.00  0.00            
ATOM    353  CG  GLN A  40      91.050 145.960   4.410  1.00  0.00            
ATOM    354  CD  GLN A  40      90.620 146.320   5.830  1.00  0.00            
ATOM    355  OE1 GLN A  40      91.050 147.290   6.450  1.00  0.00            
ATOM    356  NE2 GLN A  40      89.850 145.430   6.440  1.00  0.00            
ATOM    357 1HE2 GLN A  40      89.590 144.580   5.970  1.00  0.00            
ATOM    358 2HE2 GLN A  40      89.520 145.600   7.370  1.00  0.00            
ATOM    359  C   GLN A  40      93.360 147.270   1.670  1.00  0.00            
ATOM    360  O   GLN A  40      93.060 147.350   0.470  1.00  0.00            
ATOM    361  N   ASP A  41      94.470 147.860   2.100  1.00  0.00            
ATOM    362  H   ASP A  41      94.850 147.670   3.000  1.00  0.00            
ATOM    363  CA  ASP A  41      95.280 148.830   1.350  1.00  0.00            
ATOM    364  CB  ASP A  41      96.590 149.260   2.020  1.00  0.00            
ATOM    365  CG  ASP A  41      96.350 149.560   3.500  1.00  0.00            
ATOM    366  OD1 ASP A  41      96.610 150.740   3.840  1.00  0.00            
ATOM    367  OD2 ASP A  41      95.990 148.630   4.260  1.00  0.00            
ATOM    368  C   ASP A  41      95.710 148.310  -0.020  1.00  0.00            
ATOM    369  O   ASP A  41      95.680 149.060  -0.990  1.00  0.00            
ATOM    370  N   LEU A  42      96.120 147.040  -0.020  1.00  0.00            
ATOM    371  H   LEU A  42      96.120 146.500   0.830  1.00  0.00            
ATOM    372  CA  LEU A  42      96.600 146.260  -1.170  1.00  0.00            
ATOM    373  CB  LEU A  42      97.000 144.810  -0.910  1.00  0.00            
ATOM    374  CG  LEU A  42      98.380 144.480  -0.340  1.00  0.00            
ATOM    375  CD1 LEU A  42      98.510 142.970  -0.110  1.00  0.00            
ATOM    376  CD2 LEU A  42      99.410 145.000  -1.340  1.00  0.00            
ATOM    377  C   LEU A  42      95.560 146.270  -2.290  1.00  0.00            
ATOM    378  O   LEU A  42      95.840 146.460  -3.470  1.00  0.00            
ATOM    379  N   LEU A  43      94.310 146.040  -1.880  1.00  0.00            
ATOM    380  H   LEU A  43      94.040 145.910  -0.930  1.00  0.00            
ATOM    381  CA  LEU A  43      93.250 145.980  -2.900  1.00  0.00            
ATOM    382  CB  LEU A  43      91.900 145.520  -2.350  1.00  0.00            
ATOM    383  CG  LEU A  43      90.850 145.140  -3.410  1.00  0.00            
ATOM    384  CD1 LEU A  43      91.100 143.800  -4.100  1.00  0.00            
ATOM    385  CD2 LEU A  43      89.440 145.090  -2.830  1.00  0.00            
ATOM    386  C   LEU A  43      92.960 147.320  -3.580  1.00  0.00            
ATOM    387  O   LEU A  43      93.190 147.400  -4.780  1.00  0.00            
ATOM    388  N   HIS A  44      93.050 148.420  -2.830  1.00  0.00            
ATOM    389  H   HIS A  44      93.230 148.400  -1.850  1.00  0.00            
ATOM    390  CA  HIS A  44      92.890 149.760  -3.410  1.00  0.00            
ATOM    391  CB  HIS A  44      92.950 150.790  -2.280  1.00  0.00            
ATOM    392  CG  HIS A  44      91.610 150.880  -1.550  1.00  0.00            
ATOM    393  ND1 HIS A  44      90.440 150.350  -1.910  1.00  0.00            
ATOM    394  CD2 HIS A  44      91.490 151.470  -0.370  1.00  0.00            
ATOM    395  HD2 HIS A  44      92.260 152.040   0.150  1.00  0.00            
ATOM    396  CE1 HIS A  44      89.600 150.610  -0.910  1.00  0.00            
ATOM    397  HE1 HIS A  44      88.540 150.350  -0.890  1.00  0.00            
ATOM    398  NE2 HIS A  44      90.250 151.240   0.060  1.00  0.00            
ATOM    399  HE2 HIS A  44      89.880 151.500   0.950  1.00  0.00            
ATOM    400  C   HIS A  44      93.970 150.060  -4.450  1.00  0.00            
ATOM    401  O   HIS A  44      93.640 150.450  -5.570  1.00  0.00            
ATOM    402  N   ALA A  45      95.240 149.770  -4.180  1.00  0.00            
ATOM    403  H   ALA A  45      95.550 149.460  -3.280  1.00  0.00            
ATOM    404  CA  ALA A  45      96.310 149.890  -5.190  1.00  0.00            
ATOM    405  CB  ALA A  45      97.620 149.490  -4.510  1.00  0.00            
ATOM    406  C   ALA A  45      96.130 148.940  -6.380  1.00  0.00            
ATOM    407  O   ALA A  45      96.340 149.340  -7.520  1.00  0.00            
ATOM    408  N   MET A  46      95.730 147.700  -6.130  1.00  0.00            
ATOM    409  H   MET A  46      95.590 147.330  -5.210  1.00  0.00            
ATOM    410  CA  MET A  46      95.460 146.800  -7.250  1.00  0.00            
ATOM    411  CB  MET A  46      95.140 145.380  -6.760  1.00  0.00            
ATOM    412  CG  MET A  46      96.490 144.700  -6.520  1.00  0.00            
ATOM    413  SD  MET A  46      96.270 142.990  -5.890  1.00  0.00            
ATOM    414  CE  MET A  46      95.790 143.360  -4.220  1.00  0.00            
ATOM    415  C   MET A  46      94.370 147.210  -8.250  1.00  0.00            
ATOM    416  O   MET A  46      94.580 147.110  -9.460  1.00  0.00            
ATOM    417  N   VAL A  47      93.300 147.700  -7.640  1.00  0.00            
ATOM    418  H   VAL A  47      93.200 147.700  -6.640  1.00  0.00            
ATOM    419  CA  VAL A  47      92.170 148.290  -8.370  1.00  0.00            
ATOM    420  CB  VAL A  47      91.080 148.820  -7.450  1.00  0.00            
ATOM    421  CG1 VAL A  47      89.910 149.500  -8.160  1.00  0.00            
ATOM    422  CG2 VAL A  47      90.510 147.770  -6.490  1.00  0.00            
ATOM    423  C   VAL A  47      92.560 149.460  -9.280  1.00  0.00            
ATOM    424  O   VAL A  47      92.290 149.320 -10.470  1.00  0.00            
ATOM    425  N   LEU A  48      93.380 150.400  -8.810  1.00  0.00            
ATOM    426  H   LEU A  48      93.620 150.480  -7.850  1.00  0.00            
ATOM    427  CA  LEU A  48      94.000 151.420  -9.670  1.00  0.00            
ATOM    428  CB  LEU A  48      94.830 152.450  -8.910  1.00  0.00            
ATOM    429  CG  LEU A  48      94.170 153.030  -7.650  1.00  0.00            
ATOM    430  CD1 LEU A  48      95.100 154.000  -6.930  1.00  0.00            
ATOM    431  CD2 LEU A  48      92.880 153.750  -8.050  1.00  0.00            
ATOM    432  C   LEU A  48      94.750 150.840 -10.880  1.00  0.00            
ATOM    433  O   LEU A  48      94.390 151.260 -11.980  1.00  0.00            
ATOM    434  N   LEU A  49      95.510 149.760 -10.730  1.00  0.00            
ATOM    435  H   LEU A  49      95.630 149.280  -9.860  1.00  0.00            
ATOM    436  CA  LEU A  49      96.230 149.220 -11.880  1.00  0.00            
ATOM    437  CB  LEU A  49      97.170 148.090 -11.460  1.00  0.00            
ATOM    438  CG  LEU A  49      98.080 148.610 -10.350  1.00  0.00            
ATOM    439  CD1 LEU A  49      99.220 147.600 -10.150  1.00  0.00            
ATOM    440  CD2 LEU A  49      98.690 149.970 -10.700  1.00  0.00            
ATOM    441  C   LEU A  49      95.200 148.740 -12.910  1.00  0.00            
ATOM    442  O   LEU A  49      95.460 148.990 -14.090  1.00  0.00            
ATOM    443  N   LYS A  50      94.140 148.040 -12.530  1.00  0.00            
ATOM    444  H   LYS A  50      94.020 147.770 -11.580  1.00  0.00            
ATOM    445  CA  LYS A  50      93.020 147.570 -13.370  1.00  0.00            
ATOM    446  CB  LYS A  50      92.070 146.810 -12.450  1.00  0.00            
ATOM    447  CG  LYS A  50      91.250 145.860 -13.330  1.00  0.00            
ATOM    448  CD  LYS A  50      91.830 144.510 -13.740  1.00  0.00            
ATOM    449  CE  LYS A  50      91.410 143.950 -15.100  1.00  0.00            
ATOM    450 1MNZ LYS A  50      92.470 142.780 -15.160  1.00  0.00            
ATOM    451 2MNZ LYS A  50      91.780 142.410 -15.090  1.00  0.00            
ATOM    452  NZ  LYS A  50      92.100 142.650 -15.120  1.00  0.00            
ATOM    453  HZ1 LYS A  50      93.080 142.800 -15.210  1.00  0.00            
ATOM    454  HZ2 LYS A  50      91.910 142.160 -14.270  1.00  0.00            
ATOM    455  HZ3 LYS A  50      91.770 142.110 -15.900  1.00  0.00            
ATOM    456  C   LYS A  50      92.220 148.680 -14.050  1.00  0.00            
ATOM    457  O   LYS A  50      91.580 148.470 -15.080  1.00  0.00            
ATOM    458  N   LEU A  51      92.040 149.800 -13.350  1.00  0.00            
ATOM    459  H   LEU A  51      92.280 149.900 -12.380  1.00  0.00            
ATOM    460  CA  LEU A  51      91.440 150.980 -13.990  1.00  0.00            
ATOM    461  CB  LEU A  51      91.180 151.930 -12.830  1.00  0.00            
ATOM    462  CG  LEU A  51      89.860 151.800 -12.070  1.00  0.00            
ATOM    463  CD1 LEU A  51      89.920 152.620 -10.780  1.00  0.00            
ATOM    464  CD2 LEU A  51      88.630 152.300 -12.840  1.00  0.00            
ATOM    465  C   LEU A  51      92.460 151.650 -14.910  1.00  0.00            
ATOM    466  O   LEU A  51      92.030 152.230 -15.910  1.00  0.00            
ATOM    467  N   GLY A  52      93.740 151.430 -14.610  1.00  0.00            
ATOM    468  H   GLY A  52      93.970 150.880 -13.810  1.00  0.00            
ATOM    469  CA  GLY A  52      94.950 151.890 -15.300  1.00  0.00            
ATOM    470  C   GLY A  52      95.700 153.050 -14.650  1.00  0.00            
ATOM    471  O   GLY A  52      96.450 153.720 -15.360  1.00  0.00            
ATOM    472  N   GLN A  53      95.270 153.530 -13.480  1.00  0.00            
ATOM    473  H   GLN A  53      94.530 153.130 -12.940  1.00  0.00            
ATOM    474  CA  GLN A  53      95.920 154.730 -12.930  1.00  0.00            
ATOM    475  CB  GLN A  53      94.980 155.460 -11.970  1.00  0.00            
ATOM    476  CG  GLN A  53      93.880 156.160 -12.780  1.00  0.00            
ATOM    477  CD  GLN A  53      92.880 157.000 -11.990  1.00  0.00            
ATOM    478  OE1 GLN A  53      91.850 156.490 -11.560  1.00  0.00            
ATOM    479  NE2 GLN A  53      93.210 158.270 -11.740  1.00  0.00            
ATOM    480 1HE2 GLN A  53      94.090 158.630 -12.060  1.00  0.00            
ATOM    481 2HE2 GLN A  53      92.590 158.860 -11.230  1.00  0.00            
ATOM    482  C   GLN A  53      97.250 154.470 -12.210  1.00  0.00            
ATOM    483  O   GLN A  53      97.330 154.060 -11.060  1.00  0.00            
ATOM    484  N   GLU A  54      98.330 154.440 -12.990  1.00  0.00            
ATOM    485  H   GLU A  54      98.280 154.680 -13.960  1.00  0.00            
ATOM    486  CA  GLU A  54      99.680 154.060 -12.560  1.00  0.00            
ATOM    487  CB  GLU A  54     100.580 154.050 -13.800  1.00  0.00            
ATOM    488  CG  GLU A  54     100.180 153.160 -14.980  1.00  0.00            
ATOM    489  CD  GLU A  54     101.310 153.220 -16.020  1.00  0.00            
ATOM    490  OE1 GLU A  54     101.420 154.320 -16.610  1.00  0.00            
ATOM    491  OE2 GLU A  54     102.270 152.430 -15.890  1.00  0.00            
ATOM    492  C   GLU A  54     100.350 154.900 -11.470  1.00  0.00            
ATOM    493  O   GLU A  54     101.050 154.450 -10.570  1.00  0.00            
ATOM    494  N   THR A  55     100.150 156.210 -11.540  1.00  0.00            
ATOM    495  H   THR A  55      99.630 156.630 -12.290  1.00  0.00            
ATOM    496  CA  THR A  55     100.640 157.190 -10.550  1.00  0.00            
ATOM    497  CB  THR A  55     100.570 158.620 -11.090  1.00  0.00            
ATOM    498  OG1 THR A  55      99.230 159.000 -11.410  1.00  0.00            
ATOM    499  HG1 THR A  55      99.050 158.730 -12.360  1.00  0.00            
ATOM    500  CG2 THR A  55     101.470 158.740 -12.320  1.00  0.00            
ATOM    501  C   THR A  55      99.970 157.150  -9.180  1.00  0.00            
ATOM    502  O   THR A  55     100.580 156.920  -8.130  1.00  0.00            
ATOM    503  N   GLU A  56      98.650 157.200  -9.280  1.00  0.00            
ATOM    504  H   GLU A  56      98.190 157.370 -10.150  1.00  0.00            
ATOM    505  CA  GLU A  56      97.720 157.030  -8.150  1.00  0.00            
ATOM    506  CB  GLU A  56      96.330 156.930  -8.780  1.00  0.00            
ATOM    507  CG  GLU A  56      95.640 158.300  -8.800  1.00  0.00            
ATOM    508  CD  GLU A  56      95.370 158.830  -7.390  1.00  0.00            
ATOM    509  OE1 GLU A  56      95.710 160.010  -7.150  1.00  0.00            
ATOM    510  OE2 GLU A  56      94.800 158.020  -6.630  1.00  0.00            
ATOM    511  C   GLU A  56      97.930 155.750  -7.350  1.00  0.00            
ATOM    512  O   GLU A  56      97.640 155.720  -6.150  1.00  0.00            
ATOM    513  N   ALA A  57      98.330 154.700  -8.070  1.00  0.00            
ATOM    514  H   ALA A  57      98.290 154.680  -9.070  1.00  0.00            
ATOM    515  CA  ALA A  57      98.850 153.500  -7.410  1.00  0.00            
ATOM    516  CB  ALA A  57      99.100 152.490  -8.540  1.00  0.00            
ATOM    517  C   ALA A  57     100.120 153.630  -6.570  1.00  0.00            
ATOM    518  O   ALA A  57     100.140 153.120  -5.450  1.00  0.00            
ATOM    519  N   ARG A  58     101.120 154.280  -7.160  1.00  0.00            
ATOM    520  H   ARG A  58     101.020 154.580  -8.110  1.00  0.00            
ATOM    521  CA  ARG A  58     102.440 154.680  -6.650  1.00  0.00            
ATOM    522  CB  ARG A  58     103.270 155.130  -7.860  1.00  0.00            
ATOM    523  CG  ARG A  58     103.680 154.030  -8.830  1.00  0.00            
ATOM    524  CD  ARG A  58     104.790 154.380  -9.830  1.00  0.00            
ATOM    525  NE  ARG A  58     104.460 155.630 -10.540  1.00  0.00            
ATOM    526  HE  ARG A  58     104.340 156.430  -9.950  1.00  0.00            
ATOM    527  CZ  ARG A  58     104.320 155.760 -11.860  1.00  0.00            
ATOM    528  NH1 ARG A  58     104.190 154.700 -12.670  1.00  0.00            
ATOM    529 1HH1 ARG A  58     104.200 153.780 -12.300  1.00  0.00            
ATOM    530 2HH1 ARG A  58     104.090 154.840 -13.660  1.00  0.00            
ATOM    531  NH2 ARG A  58     104.550 156.990 -12.340  1.00  0.00            
ATOM    532 1HH2 ARG A  58     104.810 157.730 -11.710  1.00  0.00            
ATOM    533 2HH2 ARG A  58     104.470 157.170 -13.320  1.00  0.00            
ATOM    534  C   ARG A  58     102.430 155.570  -5.400  1.00  0.00            
ATOM    535  O   ARG A  58     103.150 155.450  -4.420  1.00  0.00            
ATOM    536  N   ILE A  59     101.450 156.470  -5.360  1.00  0.00            
ATOM    537  H   ILE A  59     100.910 156.670  -6.180  1.00  0.00            
ATOM    538  CA  ILE A  59     101.030 157.280  -4.210  1.00  0.00            
ATOM    539  CB  ILE A  59     100.070 158.360  -4.700  1.00  0.00            
ATOM    540  CG1 ILE A  59     100.690 159.360  -5.670  1.00  0.00            
ATOM    541  CG2 ILE A  59      99.480 159.170  -3.540  1.00  0.00            
ATOM    542  CD  ILE A  59      99.750 160.460  -6.160  1.00  0.00            
ATOM    543  C   ILE A  59     100.390 156.430  -3.100  1.00  0.00            
ATOM    544  O   ILE A  59     100.630 156.650  -1.920  1.00  0.00            
ATOM    545  N   SER A  60      99.450 155.560  -3.480  1.00  0.00            
ATOM    546  H   SER A  60      99.080 155.530  -4.410  1.00  0.00            
ATOM    547  CA  SER A  60      98.900 154.570  -2.540  1.00  0.00            
ATOM    548  CB  SER A  60      97.720 153.880  -3.230  1.00  0.00            
ATOM    549  OG  SER A  60      96.870 153.240  -2.270  1.00  0.00            
ATOM    550  HG  SER A  60      96.130 153.870  -2.040  1.00  0.00            
ATOM    551  C   SER A  60      99.870 153.560  -1.930  1.00  0.00            
ATOM    552  O   SER A  60      99.770 153.340  -0.720  1.00  0.00            
ATOM    553  N   LEU A  61     100.530 152.710  -2.710  1.00  0.00            
ATOM    554  H   LEU A  61     100.370 152.640  -3.690  1.00  0.00            
ATOM    555  CA  LEU A  61     101.570 151.810  -2.180  1.00  0.00            
ATOM    556  CB  LEU A  61     102.080 150.710  -3.110  1.00  0.00            
ATOM    557  CG  LEU A  61     101.200 149.460  -3.210  1.00  0.00            
ATOM    558  CD1 LEU A  61     101.290 148.720  -4.550  1.00  0.00            
ATOM    559  CD2 LEU A  61     101.720 148.470  -2.170  1.00  0.00            
ATOM    560  C   LEU A  61     102.850 152.430  -1.620  1.00  0.00            
ATOM    561  O   LEU A  61     103.570 153.050  -2.400  1.00  0.00            
ATOM    562  N   GLU A  62     102.990 152.320  -0.300  1.00  0.00            
ATOM    563  H   GLU A  62     102.280 151.940   0.290  1.00  0.00            
ATOM    564  CA  GLU A  62     104.210 152.740   0.400  1.00  0.00            
ATOM    565  CB  GLU A  62     103.930 153.010   1.880  1.00  0.00            
ATOM    566  CG  GLU A  62     103.060 154.270   1.930  1.00  0.00            
ATOM    567  CD  GLU A  62     102.900 154.840   3.340  1.00  0.00            
ATOM    568  OE1 GLU A  62     103.340 155.970   3.630  1.00  0.00            
ATOM    569  OE2 GLU A  62     102.120 154.230   4.110  1.00  0.00            
ATOM    570  C   GLU A  62     105.310 151.700   0.240  1.00  0.00            
ATOM    571  O   GLU A  62     105.200 150.500  -0.010  1.00  0.00            
ATOM    572  N   ALA A  63     106.530 152.230   0.140  1.00  0.00            
ATOM    573  H   ALA A  63     106.640 153.220   0.110  1.00  0.00            
ATOM    574  CA  ALA A  63     107.840 151.570   0.070  1.00  0.00            
ATOM    575  CB  ALA A  63     108.300 151.220   1.490  1.00  0.00            
ATOM    576  C   ALA A  63     108.040 150.400  -0.890  1.00  0.00            
ATOM    577  O   ALA A  63     108.600 149.370  -0.510  1.00  0.00            
ATOM    578  N   LEU A  64     107.900 150.680  -2.180  1.00  0.00            
ATOM    579  H   LEU A  64     107.660 151.590  -2.530  1.00  0.00            
ATOM    580  CA  LEU A  64     108.100 149.650  -3.210  1.00  0.00            
ATOM    581  CB  LEU A  64     107.630 150.110  -4.590  1.00  0.00            
ATOM    582  CG  LEU A  64     106.140 150.440  -4.550  1.00  0.00            
ATOM    583  CD1 LEU A  64     105.990 151.350  -5.770  1.00  0.00            
ATOM    584  CD2 LEU A  64     105.240 149.230  -4.270  1.00  0.00            
ATOM    585  C   LEU A  64     109.430 148.890  -3.190  1.00  0.00            
ATOM    586  O   LEU A  64     109.550 147.780  -2.690  1.00  0.00            
ATOM    587  N   LYS A  65     110.500 149.640  -3.460  1.00  0.00            
ATOM    588  H   LYS A  65     110.410 150.560  -3.830  1.00  0.00            
ATOM    589  CA  LYS A  65     111.900 149.240  -3.250  1.00  0.00            
ATOM    590  CB  LYS A  65     112.830 150.240  -3.940  1.00  0.00            
ATOM    591  CG  LYS A  65     112.690 150.290  -5.470  1.00  0.00            
ATOM    592  CD  LYS A  65     113.860 151.160  -5.950  1.00  0.00            
ATOM    593  CE  LYS A  65     113.830 151.140  -7.480  1.00  0.00            
ATOM    594 1MNZ LYS A  65     114.860 152.110  -8.190  1.00  0.00            
ATOM    595 2MNZ LYS A  65     114.160 152.480  -8.250  1.00  0.00            
ATOM    596  NZ  LYS A  65     114.480 152.250  -8.190  1.00  0.00            
ATOM    597  HZ1 LYS A  65     115.460 152.060  -8.270  1.00  0.00            
ATOM    598  HZ2 LYS A  65     114.090 152.340  -9.100  1.00  0.00            
ATOM    599  HZ3 LYS A  65     114.350 153.100  -7.680  1.00  0.00            
ATOM    600  C   LYS A  65     112.430 148.910  -1.860  1.00  0.00            
ATOM    601  O   LYS A  65     113.630 148.850  -1.600  1.00  0.00            
ATOM    602  N   MET A  66     111.550 148.670  -0.890  1.00  0.00            
ATOM    603  H   MET A  66     110.570 148.640  -1.080  1.00  0.00            
ATOM    604  CA  MET A  66     111.820 148.420   0.540  1.00  0.00            
ATOM    605  CB  MET A  66     111.680 149.660   1.420  1.00  0.00            
ATOM    606  CG  MET A  66     112.880 150.590   1.250  1.00  0.00            
ATOM    607  SD  MET A  66     112.800 152.100   2.290  1.00  0.00            
ATOM    608  CE  MET A  66     114.570 152.330   2.230  1.00  0.00            
ATOM    609  C   MET A  66     110.920 147.370   1.200  1.00  0.00            
ATOM    610  O   MET A  66     111.370 146.530   1.980  1.00  0.00            
ATOM    611  N   ASP A  67     109.590 147.430   1.150  1.00  0.00            
ATOM    612  H   ASP A  67     109.130 148.180   0.660  1.00  0.00            
ATOM    613  CA  ASP A  67     108.620 146.500   1.740  1.00  0.00            
ATOM    614  CB  ASP A  67     107.240 147.120   1.960  1.00  0.00            
ATOM    615  CG  ASP A  67     106.100 146.300   2.550  1.00  0.00            
ATOM    616  OD1 ASP A  67     105.990 146.140   3.790  1.00  0.00            
ATOM    617  OD2 ASP A  67     105.190 145.980   1.750  1.00  0.00            
ATOM    618  C   ASP A  67     108.480 145.190   0.970  1.00  0.00            
ATOM    619  O   ASP A  67     108.580 145.150  -0.260  1.00  0.00            
ATOM    620  N   ALA A  68     108.280 144.080   1.670  1.00  0.00            
ATOM    621  H   ALA A  68     108.140 144.080   2.660  1.00  0.00            
ATOM    622  CA  ALA A  68     108.240 142.740   1.060  1.00  0.00            
ATOM    623  CB  ALA A  68     108.430 141.700   2.160  1.00  0.00            
ATOM    624  C   ALA A  68     107.040 142.330   0.200  1.00  0.00            
ATOM    625  O   ALA A  68     107.130 141.530  -0.730  1.00  0.00            
ATOM    626  N   VAL A  69     105.840 142.640   0.680  1.00  0.00            
ATOM    627  H   VAL A  69     105.680 142.980   1.610  1.00  0.00            
ATOM    628  CA  VAL A  69     104.660 142.500  -0.180  1.00  0.00            
ATOM    629  CB  VAL A  69     103.320 142.430   0.570  1.00  0.00            
ATOM    630  CG1 VAL A  69     103.210 141.240   1.520  1.00  0.00            
ATOM    631  CG2 VAL A  69     102.880 143.780   1.150  1.00  0.00            
ATOM    632  C   VAL A  69     104.680 143.500  -1.330  1.00  0.00            
ATOM    633  O   VAL A  69     104.400 143.170  -2.480  1.00  0.00            
ATOM    634  N   ALA A  70     105.290 144.660  -1.080  1.00  0.00            
ATOM    635  H   ALA A  70     105.620 144.920  -0.180  1.00  0.00            
ATOM    636  CA  ALA A  70     105.520 145.650  -2.150  1.00  0.00            
ATOM    637  CB  ALA A  70     105.990 146.960  -1.510  1.00  0.00            
ATOM    638  C   ALA A  70     106.400 145.160  -3.300  1.00  0.00            
ATOM    639  O   ALA A  70     105.960 145.290  -4.450  1.00  0.00            
ATOM    640  N   ARG A  71     107.510 144.500  -2.990  1.00  0.00            
ATOM    641  H   ARG A  71     107.850 144.480  -2.050  1.00  0.00            
ATOM    642  CA  ARG A  71     108.370 143.720  -3.900  1.00  0.00            
ATOM    643  CB  ARG A  71     109.550 143.050  -3.210  1.00  0.00            
ATOM    644  CG  ARG A  71     110.670 144.050  -2.900  1.00  0.00            
ATOM    645  CD  ARG A  71     111.780 143.380  -2.090  1.00  0.00            
ATOM    646  NE  ARG A  71     112.950 144.230  -1.840  1.00  0.00            
ATOM    647  HE  ARG A  71     113.330 144.650  -2.660  1.00  0.00            
ATOM    648  CZ  ARG A  71     113.540 144.480  -0.660  1.00  0.00            
ATOM    649  NH1 ARG A  71     112.980 144.080   0.490  1.00  0.00            
ATOM    650 1HH1 ARG A  71     112.110 143.600   0.480  1.00  0.00            
ATOM    651 2HH1 ARG A  71     113.430 144.280   1.360  1.00  0.00            
ATOM    652  NH2 ARG A  71     114.720 145.120  -0.600  1.00  0.00            
ATOM    653 1HH2 ARG A  71     115.170 145.420  -1.440  1.00  0.00            
ATOM    654 2HH2 ARG A  71     115.140 145.300   0.290  1.00  0.00            
ATOM    655  C   ARG A  71     107.480 142.690  -4.590  1.00  0.00            
ATOM    656  O   ARG A  71     107.370 142.750  -5.810  1.00  0.00            
ATOM    657  N   LEU A  72     106.740 141.820  -3.890  1.00  0.00            
ATOM    658  H   LEU A  72     106.770 141.810  -2.890  1.00  0.00            
ATOM    659  CA  LEU A  72     105.830 140.820  -4.450  1.00  0.00            
ATOM    660  CB  LEU A  72     105.220 139.940  -3.360  1.00  0.00            
ATOM    661  CG  LEU A  72     104.460 138.700  -3.850  1.00  0.00            
ATOM    662  CD1 LEU A  72     105.210 137.430  -3.440  1.00  0.00            
ATOM    663  CD2 LEU A  72     103.000 138.650  -3.400  1.00  0.00            
ATOM    664  C   LEU A  72     104.860 141.370  -5.500  1.00  0.00            
ATOM    665  O   LEU A  72     104.870 140.920  -6.650  1.00  0.00            
ATOM    666  N   VAL A  73     104.080 142.360  -5.100  1.00  0.00            
ATOM    667  H   VAL A  73     104.060 142.700  -4.160  1.00  0.00            
ATOM    668  CA  VAL A  73     103.170 143.040  -6.030  1.00  0.00            
ATOM    669  CB  VAL A  73     102.180 143.950  -5.300  1.00  0.00            
ATOM    670  CG1 VAL A  73     101.340 144.800  -6.260  1.00  0.00            
ATOM    671  CG2 VAL A  73     101.230 143.280  -4.310  1.00  0.00            
ATOM    672  C   VAL A  73     103.850 143.800  -7.170  1.00  0.00            
ATOM    673  O   VAL A  73     103.580 143.480  -8.320  1.00  0.00            
ATOM    674  N   ALA A  74     104.930 144.540  -6.900  1.00  0.00            
ATOM    675  H   ALA A  74     105.300 144.670  -5.980  1.00  0.00            
ATOM    676  CA  ALA A  74     105.650 145.230  -7.980  1.00  0.00            
ATOM    677  CB  ALA A  74     106.680 146.150  -7.320  1.00  0.00            
ATOM    678  C   ALA A  74     106.370 144.330  -8.980  1.00  0.00            
ATOM    679  O   ALA A  74     106.600 144.790 -10.100  1.00  0.00            
ATOM    680  N   ARG A  75     106.830 143.160  -8.540  1.00  0.00            
ATOM    681  H   ARG A  75     106.920 142.930  -7.570  1.00  0.00            
ATOM    682  CA  ARG A  75     107.240 142.110  -9.480  1.00  0.00            
ATOM    683  CB  ARG A  75     108.060 140.970  -8.870  1.00  0.00            
ATOM    684  CG  ARG A  75     109.290 141.440  -8.080  1.00  0.00            
ATOM    685  CD  ARG A  75     110.340 142.320  -8.750  1.00  0.00            
ATOM    686  NE  ARG A  75     111.070 141.580  -9.800  1.00  0.00            
ATOM    687  HE  ARG A  75     111.370 140.660  -9.550  1.00  0.00            
ATOM    688  CZ  ARG A  75     111.350 142.080 -11.010  1.00  0.00            
ATOM    689  NH1 ARG A  75     110.990 143.330 -11.300  1.00  0.00            
ATOM    690 1HH1 ARG A  75     110.520 143.890 -10.620  1.00  0.00            
ATOM    691 2HH1 ARG A  75     111.190 143.710 -12.200  1.00  0.00            
ATOM    692  NH2 ARG A  75     112.330 141.530 -11.750  1.00  0.00            
ATOM    693 1HH2 ARG A  75     112.850 140.750 -11.400  1.00  0.00            
ATOM    694 2HH2 ARG A  75     112.530 141.900 -12.660  1.00  0.00            
ATOM    695  C   ARG A  75     106.230 141.550 -10.480  1.00  0.00            
ATOM    696  O   ARG A  75     106.640 140.910 -11.450  1.00  0.00            
ATOM    697  N   GLN A  76     104.990 141.480 -10.000  1.00  0.00            
ATOM    698  H   GLN A  76     104.760 141.670  -9.050  1.00  0.00            
ATOM    699  CA  GLN A  76     103.850 141.110 -10.860  1.00  0.00            
ATOM    700  CB  GLN A  76     103.070 140.050 -10.070  1.00  0.00            
ATOM    701  CG  GLN A  76     103.670 138.650 -10.040  1.00  0.00            
ATOM    702  CD  GLN A  76     102.900 137.540  -9.310  1.00  0.00            
ATOM    703  OE1 GLN A  76     101.740 137.160  -9.480  1.00  0.00            
ATOM    704  NE2 GLN A  76     103.530 136.970  -8.280  1.00  0.00            
ATOM    705 1HE2 GLN A  76     104.440 137.280  -8.020  1.00  0.00            
ATOM    706 2HE2 GLN A  76     103.080 136.240  -7.770  1.00  0.00            
ATOM    707  C   GLN A  76     103.070 142.150 -11.650  1.00  0.00            
ATOM    708  O   GLN A  76     103.140 142.230 -12.880  1.00  0.00            
ATOM    709  N   TRP A  77     102.520 143.050 -10.840  1.00  0.00            
ATOM    710  H   TRP A  77     102.690 143.060  -9.860  1.00  0.00            
ATOM    711  CA  TRP A  77     101.620 144.110 -11.320  1.00  0.00            
ATOM    712  CB  TRP A  77     100.940 144.580 -10.030  1.00  0.00            
ATOM    713  CG  TRP A  77      99.790 143.700  -9.550  1.00  0.00            
ATOM    714  CD1 TRP A  77      99.800 142.880  -8.500  1.00  0.00            
ATOM    715  HD1 TRP A  77     100.660 142.610  -7.900  1.00  0.00            
ATOM    716  CD2 TRP A  77      98.490 143.830 -10.030  1.00  0.00            
ATOM    717  NE1 TRP A  77      98.550 142.440  -8.350  1.00  0.00            
ATOM    718  HE1 TRP A  77      98.260 141.820  -7.620  1.00  0.00            
ATOM    719  CE2 TRP A  77      97.740 142.940  -9.280  1.00  0.00            
ATOM    720  CE3 TRP A  77      97.830 144.470 -11.070  1.00  0.00            
ATOM    721  HE3 TRP A  77      98.390 145.170 -11.700  1.00  0.00            
ATOM    722  CZ2 TRP A  77      96.390 142.670  -9.480  1.00  0.00            
ATOM    723  HZ2 TRP A  77      95.840 141.970  -8.850  1.00  0.00            
ATOM    724  CZ3 TRP A  77      96.490 144.240 -11.320  1.00  0.00            
ATOM    725  HZ3 TRP A  77      95.990 144.760 -12.140  1.00  0.00            
ATOM    726  CH2 TRP A  77      95.770 143.350 -10.530  1.00  0.00            
ATOM    727  HH2 TRP A  77      94.720 143.180 -10.730  1.00  0.00            
ATOM    728  C   TRP A  77     102.300 145.280 -12.040  1.00  0.00            
ATOM    729  O   TRP A  77     103.390 145.720 -11.690  1.00  0.00            
ATOM    730  N   ALA A  78     101.620 145.800 -13.050  1.00  0.00            
ATOM    731  H   ALA A  78     100.760 145.380 -13.360  1.00  0.00            
ATOM    732  CA  ALA A  78     101.920 146.990 -13.870  1.00  0.00            
ATOM    733  CB  ALA A  78     100.840 147.080 -14.950  1.00  0.00            
ATOM    734  C   ALA A  78     102.020 148.280 -13.060  1.00  0.00            
ATOM    735  O   ALA A  78     101.400 148.470 -12.020  1.00  0.00            
ATOM    736  N   GLY A  79     102.770 149.170 -13.700  1.00  0.00            
ATOM    737  H   GLY A  79     103.310 148.950 -14.510  1.00  0.00            
ATOM    738  CA  GLY A  79     102.850 150.570 -13.260  1.00  0.00            
ATOM    739  C   GLY A  79     103.640 150.900 -11.990  1.00  0.00            
ATOM    740  O   GLY A  79     104.140 152.020 -11.860  1.00  0.00            
ATOM    741  N   VAL A  80     103.480 150.020 -11.010  1.00  0.00            
ATOM    742  H   VAL A  80     102.720 149.380 -10.960  1.00  0.00            
ATOM    743  CA  VAL A  80     104.450 149.940  -9.900  1.00  0.00            
ATOM    744  CB  VAL A  80     103.840 149.190  -8.710  1.00  0.00            
ATOM    745  CG1 VAL A  80     102.850 150.110  -8.000  1.00  0.00            
ATOM    746  CG2 VAL A  80     103.150 147.860  -9.030  1.00  0.00            
ATOM    747  C   VAL A  80     105.800 149.320 -10.240  1.00  0.00            
ATOM    748  O   VAL A  80     106.050 148.840 -11.350  1.00  0.00            
ATOM    749  N   ASP A  81     106.800 149.690  -9.440  1.00  0.00            
ATOM    750  H   ASP A  81     106.680 150.190  -8.580  1.00  0.00            
ATOM    751  CA  ASP A  81     108.170 149.370  -9.850  1.00  0.00            
ATOM    752  CB  ASP A  81     108.730 150.650 -10.480  1.00  0.00            
ATOM    753  CG  ASP A  81     110.160 150.470 -10.980  1.00  0.00            
ATOM    754  OD1 ASP A  81     110.960 151.350 -10.610  1.00  0.00            
ATOM    755  OD2 ASP A  81     110.420 149.470 -11.690  1.00  0.00            
ATOM    756  C   ASP A  81     109.120 148.990  -8.710  1.00  0.00            
ATOM    757  O   ASP A  81     108.830 149.380  -7.580  1.00  0.00            
ATOM    758  N   SER A  82     110.010 148.050  -9.040  1.00  0.00            
ATOM    759  H   SER A  82     110.080 147.750  -9.990  1.00  0.00            
ATOM    760  CA  SER A  82     110.970 147.340  -8.200  1.00  0.00            
ATOM    761  CB  SER A  82     110.340 146.520  -7.070  1.00  0.00            
ATOM    762  OG  SER A  82     111.290 146.630  -6.010  1.00  0.00            
ATOM    763  HG  SER A  82     110.800 146.850  -5.160  1.00  0.00            
ATOM    764  C   SER A  82     111.950 146.420  -8.950  1.00  0.00            
ATOM    765  O   SER A  82     111.390 145.650  -9.720  1.00  0.00            
ATOM    766  N   THR A  83     113.210 146.410  -8.540  1.00  0.00            
ATOM    767  H   THR A  83     113.570 147.100  -7.910  1.00  0.00            
ATOM    768  CA  THR A  83     114.210 145.420  -8.960  1.00  0.00            
ATOM    769  CB  THR A  83     115.610 146.030  -8.960  1.00  0.00            
ATOM    770  OG1 THR A  83     115.810 146.650  -7.690  1.00  0.00            
ATOM    771  HG1 THR A  83     116.610 147.250  -7.750  1.00  0.00            
ATOM    772  CG2 THR A  83     115.960 146.850 -10.210  1.00  0.00            
ATOM    773  C   THR A  83     114.250 144.080  -8.220  1.00  0.00            
ATOM    774  O   THR A  83     114.130 143.040  -8.880  1.00  0.00            
ATOM    775  N   GLU A  84     114.130 144.120  -6.900  1.00  0.00            
ATOM    776  H   GLU A  84     113.920 144.950  -6.390  1.00  0.00            
ATOM    777  CA  GLU A  84     114.310 142.900  -6.100  1.00  0.00            
ATOM    778  CB  GLU A  84     114.730 143.290  -4.680  1.00  0.00            
ATOM    779  CG  GLU A  84     116.250 143.470  -4.750  1.00  0.00            
ATOM    780  CD  GLU A  84     116.840 143.560  -3.340  1.00  0.00            
ATOM    781  OE1 GLU A  84     116.770 142.480  -2.720  1.00  0.00            
ATOM    782  OE2 GLU A  84     117.170 144.730  -3.050  1.00  0.00            
ATOM    783  C   GLU A  84     113.200 141.870  -5.910  1.00  0.00            
ATOM    784  O   GLU A  84     112.060 142.200  -5.570  1.00  0.00            
ATOM    785  N   ASP A  85     113.470 140.660  -6.390  1.00  0.00            
ATOM    786  H   ASP A  85     114.250 140.480  -6.980  1.00  0.00            
ATOM    787  CA  ASP A  85     112.620 139.500  -6.090  1.00  0.00            
ATOM    788  CB  ASP A  85     112.830 138.430  -7.160  1.00  0.00            
ATOM    789  CG  ASP A  85     112.270 138.860  -8.520  1.00  0.00            
ATOM    790  OD1 ASP A  85     111.050 138.680  -8.710  1.00  0.00            
ATOM    791  OD2 ASP A  85     113.040 139.250  -9.430  1.00  0.00            
ATOM    792  C   ASP A  85     112.760 139.080  -4.620  1.00  0.00            
ATOM    793  O   ASP A  85     113.800 139.330  -4.020  1.00  0.00            
ATOM    794  N   PRO A  86     111.690 138.660  -3.950  1.00  0.00            
ATOM    795  CA  PRO A  86     111.780 138.300  -2.530  1.00  0.00            
ATOM    796  CB  PRO A  86     110.320 138.070  -2.120  1.00  0.00            
ATOM    797  CG  PRO A  86     109.480 138.890  -3.100  1.00  0.00            
ATOM    798  CD  PRO A  86     110.280 138.590  -4.370  1.00  0.00            
ATOM    799  C   PRO A  86     112.740 137.140  -2.240  1.00  0.00            
ATOM    800  O   PRO A  86     112.660 136.130  -2.930  1.00  0.00            
ATOM    801  N   GLU A  87     113.680 137.340  -1.320  1.00  0.00            
ATOM    802  H   GLU A  87     113.840 138.240  -0.910  1.00  0.00            
ATOM    803  CA  GLU A  87     114.570 136.300  -0.790  1.00  0.00            
ATOM    804  CB  GLU A  87     115.880 136.980  -0.380  1.00  0.00            
ATOM    805  CG  GLU A  87     116.800 135.990   0.340  1.00  0.00            
ATOM    806  CD  GLU A  87     118.060 136.660   0.890  1.00  0.00            
ATOM    807  OE1 GLU A  87     118.020 136.940   2.100  1.00  0.00            
ATOM    808  OE2 GLU A  87     119.110 136.860   0.240  1.00  0.00            
ATOM    809  C   GLU A  87     113.970 135.410   0.300  1.00  0.00            
ATOM    810  O   GLU A  87     113.700 134.240   0.040  1.00  0.00            
ATOM    811  N   GLU A  88     113.350 136.130   1.220  1.00  0.00            
ATOM    812  H   GLU A  88     113.470 137.120   1.300  1.00  0.00            
ATOM    813  CA  GLU A  88     112.420 135.570   2.210  1.00  0.00            
ATOM    814  CB  GLU A  88     112.760 136.170   3.570  1.00  0.00            
ATOM    815  CG  GLU A  88     112.460 135.130   4.650  1.00  0.00            
ATOM    816  CD  GLU A  88     113.160 135.310   6.000  1.00  0.00            
ATOM    817  OE1 GLU A  88     114.300 135.830   6.030  1.00  0.00            
ATOM    818  OE2 GLU A  88     112.690 134.820   7.050  1.00  0.00            
ATOM    819  C   GLU A  88     110.950 135.850   1.890  1.00  0.00            
ATOM    820  O   GLU A  88     110.620 137.030   1.760  1.00  0.00            
ATOM    821  N   PRO A  89     110.090 134.850   1.720  1.00  0.00            
ATOM    822  CA  PRO A  89     108.670 135.010   1.360  1.00  0.00            
ATOM    823  CB  PRO A  89     108.170 133.570   1.220  1.00  0.00            
ATOM    824  CG  PRO A  89     109.410 132.700   1.080  1.00  0.00            
ATOM    825  CD  PRO A  89     110.560 133.460   1.750  1.00  0.00            
ATOM    826  C   PRO A  89     107.820 135.680   2.440  1.00  0.00            
ATOM    827  O   PRO A  89     107.680 135.190   3.560  1.00  0.00            
ATOM    828  N   PRO A  90     107.030 136.690   2.050  1.00  0.00            
ATOM    829  CA  PRO A  90     106.200 137.500   2.950  1.00  0.00            
ATOM    830  CB  PRO A  90     105.750 138.630   2.030  1.00  0.00            
ATOM    831  CG  PRO A  90     105.650 137.970   0.650  1.00  0.00            
ATOM    832  CD  PRO A  90     106.930 137.120   0.650  1.00  0.00            
ATOM    833  C   PRO A  90     105.070 136.860   3.770  1.00  0.00            
ATOM    834  O   PRO A  90     104.470 135.940   3.210  1.00  0.00            
ATOM    835  N   ASP A  91     104.670 137.570   4.820  1.00  0.00            
ATOM    836  H   ASP A  91     105.140 138.400   5.130  1.00  0.00            
ATOM    837  CA  ASP A  91     103.480 137.210   5.610  1.00  0.00            
ATOM    838  CB  ASP A  91     103.600 137.780   7.030  1.00  0.00            
ATOM    839  CG  ASP A  91     102.290 137.430   7.750  1.00  0.00            
ATOM    840  OD1 ASP A  91     101.510 138.360   8.060  1.00  0.00            
ATOM    841  OD2 ASP A  91     102.070 136.240   8.040  1.00  0.00            
ATOM    842  C   ASP A  91     102.290 137.790   4.850  1.00  0.00            
ATOM    843  O   ASP A  91     102.150 138.990   4.650  1.00  0.00            
ATOM    844  N   VAL A  92     101.800 136.840   4.050  1.00  0.00            
ATOM    845  H   VAL A  92     102.230 135.940   3.950  1.00  0.00            
ATOM    846  CA  VAL A  92     100.600 137.040   3.240  1.00  0.00            
ATOM    847  CB  VAL A  92     100.880 136.600   1.800  1.00  0.00            
ATOM    848  CG1 VAL A  92     101.740 137.650   1.090  1.00  0.00            
ATOM    849  CG2 VAL A  92     101.710 135.320   1.670  1.00  0.00            
ATOM    850  C   VAL A  92      99.230 136.600   3.780  1.00  0.00            
ATOM    851  O   VAL A  92      98.220 136.570   3.090  1.00  0.00            
ATOM    852  N   SER A  93      99.230 136.400   5.100  1.00  0.00            
ATOM    853  H   SER A  93      99.930 136.800   5.690  1.00  0.00            
ATOM    854  CA  SER A  93      98.250 135.600   5.840  1.00  0.00            
ATOM    855  CB  SER A  93      98.630 135.240   7.280  1.00  0.00            
ATOM    856  OG  SER A  93      99.040 136.440   7.940  1.00  0.00            
ATOM    857  HG  SER A  93     100.040 136.410   8.050  1.00  0.00            
ATOM    858  C   SER A  93      96.840 136.170   5.710  1.00  0.00            
ATOM    859  O   SER A  93      96.010 135.610   5.000  1.00  0.00            
ATOM    860  N   TRP A  94      96.650 137.400   6.180  1.00  0.00            
ATOM    861  H   TRP A  94      97.370 137.940   6.620  1.00  0.00            
ATOM    862  CA  TRP A  94      95.340 138.060   6.060  1.00  0.00            
ATOM    863  CB  TRP A  94      95.260 139.260   7.000  1.00  0.00            
ATOM    864  CG  TRP A  94      94.780 138.880   8.390  1.00  0.00            
ATOM    865  CD1 TRP A  94      95.400 139.370   9.460  1.00  0.00            
ATOM    866  HD1 TRP A  94      96.470 139.580   9.500  1.00  0.00            
ATOM    867  CD2 TRP A  94      93.470 138.650   8.790  1.00  0.00            
ATOM    868  NE1 TRP A  94      94.550 139.590  10.460  1.00  0.00            
ATOM    869  HE1 TRP A  94      94.770 140.020  11.330  1.00  0.00            
ATOM    870  CE2 TRP A  94      93.360 139.120  10.100  1.00  0.00            
ATOM    871  CE3 TRP A  94      92.340 138.280   8.060  1.00  0.00            
ATOM    872  HE3 TRP A  94      92.420 137.840   7.070  1.00  0.00            
ATOM    873  CZ2 TRP A  94      92.120 139.290  10.710  1.00  0.00            
ATOM    874  HZ2 TRP A  94      92.050 139.640  11.740  1.00  0.00            
ATOM    875  CZ3 TRP A  94      91.120 138.510   8.680  1.00  0.00            
ATOM    876  HZ3 TRP A  94      90.210 138.280   8.110  1.00  0.00            
ATOM    877  CH2 TRP A  94      90.980 139.000   9.970  1.00  0.00            
ATOM    878  HH2 TRP A  94      90.000 139.150  10.400  1.00  0.00            
ATOM    879  C   TRP A  94      95.070 138.520   4.620  1.00  0.00            
ATOM    880  O   TRP A  94      93.950 138.320   4.160  1.00  0.00            
ATOM    881  N   ALA A  95      96.070 138.830   3.810  1.00  0.00            
ATOM    882  H   ALA A  95      97.030 138.710   4.060  1.00  0.00            
ATOM    883  CA  ALA A  95      95.870 139.360   2.450  1.00  0.00            
ATOM    884  CB  ALA A  95      97.190 139.830   1.840  1.00  0.00            
ATOM    885  C   ALA A  95      95.220 138.350   1.510  1.00  0.00            
ATOM    886  O   ALA A  95      94.330 138.690   0.720  1.00  0.00            
ATOM    887  N   VAL A  96      95.620 137.090   1.590  1.00  0.00            
ATOM    888  H   VAL A  96      96.410 136.790   2.130  1.00  0.00            
ATOM    889  CA  VAL A  96      94.900 136.030   0.870  1.00  0.00            
ATOM    890  CB  VAL A  96      95.670 134.730   0.700  1.00  0.00            
ATOM    891  CG1 VAL A  96      94.960 133.750  -0.230  1.00  0.00            
ATOM    892  CG2 VAL A  96      97.010 135.070   0.040  1.00  0.00            
ATOM    893  C   VAL A  96      93.470 135.810   1.390  1.00  0.00            
ATOM    894  O   VAL A  96      92.560 136.100   0.610  1.00  0.00            
ATOM    895  N   ALA A  97      93.290 135.640   2.690  1.00  0.00            
ATOM    896  H   ALA A  97      94.040 135.680   3.360  1.00  0.00            
ATOM    897  CA  ALA A  97      91.970 135.380   3.270  1.00  0.00            
ATOM    898  CB  ALA A  97      92.160 134.940   4.720  1.00  0.00            
ATOM    899  C   ALA A  97      91.020 136.550   3.020  1.00  0.00            
ATOM    900  O   ALA A  97      89.880 136.300   2.630  1.00  0.00            
ATOM    901  N   ARG A  98      91.410 137.820   3.050  1.00  0.00            
ATOM    902  H   ARG A  98      92.370 138.050   3.250  1.00  0.00            
ATOM    903  CA  ARG A  98      90.580 139.000   2.820  1.00  0.00            
ATOM    904  CB  ARG A  98      91.300 140.210   3.420  1.00  0.00            
ATOM    905  CG  ARG A  98      91.190 140.290   4.940  1.00  0.00            
ATOM    906  CD  ARG A  98      92.000 141.390   5.630  1.00  0.00            
ATOM    907  NE  ARG A  98      91.580 141.530   7.030  1.00  0.00            
ATOM    908  HE  ARG A  98      90.630 141.290   7.230  1.00  0.00            
ATOM    909  CZ  ARG A  98      92.400 141.960   7.990  1.00  0.00            
ATOM    910  NH1 ARG A  98      93.690 142.250   7.780  1.00  0.00            
ATOM    911 1HH1 ARG A  98      94.080 142.150   6.860  1.00  0.00            
ATOM    912 2HH1 ARG A  98      94.270 142.560   8.530  1.00  0.00            
ATOM    913  NH2 ARG A  98      91.870 142.370   9.150  1.00  0.00            
ATOM    914 1HH2 ARG A  98      90.870 142.350   9.270  1.00  0.00            
ATOM    915 2HH2 ARG A  98      92.460 142.690   9.890  1.00  0.00            
ATOM    916  C   ARG A  98      90.140 139.210   1.370  1.00  0.00            
ATOM    917  O   ARG A  98      88.930 139.040   1.180  1.00  0.00            
ATOM    918  N   LEU A  99      91.090 139.130   0.440  1.00  0.00            
ATOM    919  H   LEU A  99      92.070 139.160   0.650  1.00  0.00            
ATOM    920  CA  LEU A  99      90.750 139.000  -0.980  1.00  0.00            
ATOM    921  CB  LEU A  99      92.030 138.820  -1.810  1.00  0.00            
ATOM    922  CG  LEU A  99      92.690 140.150  -2.140  1.00  0.00            
ATOM    923  CD1 LEU A  99      93.060 141.040  -0.950  1.00  0.00            
ATOM    924  CD2 LEU A  99      93.900 139.890  -3.040  1.00  0.00            
ATOM    925  C   LEU A  99      89.800 137.830  -1.290  1.00  0.00            
ATOM    926  O   LEU A  99      88.710 138.110  -1.770  1.00  0.00            
ATOM    927  N   TYR A 100      90.120 136.650  -0.790  1.00  0.00            
ATOM    928  H   TYR A 100      90.970 136.440  -0.290  1.00  0.00            
ATOM    929  CA  TYR A 100      89.170 135.540  -0.970  1.00  0.00            
ATOM    930  CB  TYR A 100      89.830 134.160  -0.980  1.00  0.00            
ATOM    931  CG  TYR A 100      90.520 133.850  -2.310  1.00  0.00            
ATOM    932  CD1 TYR A 100      91.890 134.100  -2.310  1.00  0.00            
ATOM    933  HD1 TYR A 100      92.360 134.640  -1.490  1.00  0.00            
ATOM    934  CD2 TYR A 100      89.920 132.970  -3.210  1.00  0.00            
ATOM    935  HD2 TYR A 100      88.870 132.700  -3.110  1.00  0.00            
ATOM    936  CE1 TYR A 100      92.630 133.650  -3.400  1.00  0.00            
ATOM    937  HE1 TYR A 100      93.680 133.920  -3.490  1.00  0.00            
ATOM    938  CE2 TYR A 100      90.700 132.460  -4.240  1.00  0.00            
ATOM    939  HE2 TYR A 100      90.270 131.750  -4.950  1.00  0.00            
ATOM    940  CZ  TYR A 100      92.030 132.850  -4.360  1.00  0.00            
ATOM    941  OH  TYR A 100      92.790 132.250  -5.310  1.00  0.00            
ATOM    942  HH  TYR A 100      92.310 131.530  -5.820  1.00  0.00            
ATOM    943  C   TYR A 100      87.850 135.640  -0.210  1.00  0.00            
ATOM    944  O   TYR A 100      86.940 134.870  -0.530  1.00  0.00            
ATOM    945  N   HIS A 101      87.810 136.380   0.890  1.00  0.00            
ATOM    946  H   HIS A 101      88.620 136.740   1.350  1.00  0.00            
ATOM    947  CA  HIS A 101      86.530 136.730   1.530  1.00  0.00            
ATOM    948  CB  HIS A 101      86.790 137.210   2.960  1.00  0.00            
ATOM    949  CG  HIS A 101      85.620 137.330   3.940  1.00  0.00            
ATOM    950  ND1 HIS A 101      85.680 137.250   5.270  1.00  0.00            
ATOM    951  CD2 HIS A 101      84.580 138.110   3.660  1.00  0.00            
ATOM    952  HD2 HIS A 101      84.240 138.360   2.650  1.00  0.00            
ATOM    953  CE1 HIS A 101      84.660 137.940   5.780  1.00  0.00            
ATOM    954  HE1 HIS A 101      84.410 138.000   6.840  1.00  0.00            
ATOM    955  NE2 HIS A 101      84.010 138.530   4.780  1.00  0.00            
ATOM    956  HE2 HIS A 101      83.240 139.170   4.870  1.00  0.00            
ATOM    957  C   HIS A 101      85.780 137.790   0.710  1.00  0.00            
ATOM    958  O   HIS A 101      84.640 137.500   0.340  1.00  0.00            
ATOM    959  N   LEU A 102      86.450 138.820   0.210  1.00  0.00            
ATOM    960  H   LEU A 102      87.430 138.960   0.350  1.00  0.00            
ATOM    961  CA  LEU A 102      85.770 139.850  -0.590  1.00  0.00            
ATOM    962  CB  LEU A 102      86.630 141.090  -0.880  1.00  0.00            
ATOM    963  CG  LEU A 102      86.820 141.900   0.400  1.00  0.00            
ATOM    964  CD1 LEU A 102      87.760 143.070   0.080  1.00  0.00            
ATOM    965  CD2 LEU A 102      85.560 142.490   1.020  1.00  0.00            
ATOM    966  C   LEU A 102      85.330 139.290  -1.950  1.00  0.00            
ATOM    967  O   LEU A 102      84.200 139.520  -2.360  1.00  0.00            
ATOM    968  N   LEU A 103      86.190 138.450  -2.530  1.00  0.00            
ATOM    969  H   LEU A 103      87.070 138.210  -2.120  1.00  0.00            
ATOM    970  CA  LEU A 103      85.940 137.790  -3.820  1.00  0.00            
ATOM    971  CB  LEU A 103      87.040 136.930  -4.440  1.00  0.00            
ATOM    972  CG  LEU A 103      88.320 137.590  -4.950  1.00  0.00            
ATOM    973  CD1 LEU A 103      89.270 136.420  -5.220  1.00  0.00            
ATOM    974  CD2 LEU A 103      88.180 138.420  -6.230  1.00  0.00            
ATOM    975  C   LEU A 103      84.730 136.850  -3.780  1.00  0.00            
ATOM    976  O   LEU A 103      83.830 136.810  -4.620  1.00  0.00            
ATOM    977  N   ALA A 104      84.610 136.200  -2.630  1.00  0.00            
ATOM    978  H   ALA A 104      85.350 136.170  -1.950  1.00  0.00            
ATOM    979  CA  ALA A 104      83.400 135.470  -2.250  1.00  0.00            
ATOM    980  CB  ALA A 104      83.590 134.530  -1.050  1.00  0.00            
ATOM    981  C   ALA A 104      82.140 136.290  -1.990  1.00  0.00            
ATOM    982  O   ALA A 104      81.140 135.910  -2.590  1.00  0.00            
ATOM    983  N   GLU A 105      82.300 137.420  -1.290  1.00  0.00            
ATOM    984  H   GLU A 105      83.160 137.700  -0.880  1.00  0.00            
ATOM    985  CA  GLU A 105      81.150 138.320  -1.100  1.00  0.00            
ATOM    986  CB  GLU A 105      81.590 139.560  -0.320  1.00  0.00            
ATOM    987  CG  GLU A 105      81.930 139.310   1.150  1.00  0.00            
ATOM    988  CD  GLU A 105      81.730 140.600   1.950  1.00  0.00            
ATOM    989  OE1 GLU A 105      80.590 140.850   2.400  1.00  0.00            
ATOM    990  OE2 GLU A 105      82.710 141.370   2.010  1.00  0.00            
ATOM    991  C   GLU A 105      80.600 138.810  -2.440  1.00  0.00            
ATOM    992  O   GLU A 105      79.570 138.250  -2.820  1.00  0.00            
ATOM    993  N   GLU A 106      81.500 139.160  -3.360  1.00  0.00            
ATOM    994  H   GLU A 106      82.470 139.220  -3.140  1.00  0.00            
ATOM    995  CA  GLU A 106      81.220 139.510  -4.760  1.00  0.00            
ATOM    996  CB  GLU A 106      82.340 140.470  -5.170  1.00  0.00            
ATOM    997  CG  GLU A 106      82.020 141.870  -4.640  1.00  0.00            
ATOM    998  CD  GLU A 106      80.650 142.400  -5.070  1.00  0.00            
ATOM    999  OE1 GLU A 106      80.520 142.500  -6.310  1.00  0.00            
ATOM   1000  OE2 GLU A 106      79.890 142.630  -4.110  1.00  0.00            
ATOM   1001  C   GLU A 106      80.940 138.340  -5.710  1.00  0.00            
ATOM   1002  O   GLU A 106      80.910 138.550  -6.920  1.00  0.00            
ATOM   1003  N   LYS A 107      80.560 137.180  -5.180  1.00  0.00            
ATOM   1004  H   LYS A 107      80.510 137.060  -4.190  1.00  0.00            
ATOM   1005  CA  LYS A 107      80.160 135.980  -5.920  1.00  0.00            
ATOM   1006  CB  LYS A 107      78.910 136.100  -6.790  1.00  0.00            
ATOM   1007  CG  LYS A 107      77.580 136.320  -6.080  1.00  0.00            
ATOM   1008  CD  LYS A 107      76.380 136.300  -7.030  1.00  0.00            
ATOM   1009  CE  LYS A 107      75.050 136.300  -6.280  1.00  0.00            
ATOM   1010 1MNZ LYS A 107      75.080 135.160  -5.190  1.00  0.00            
ATOM   1011 2MNZ LYS A 107      74.760 134.820  -5.830  1.00  0.00            
ATOM   1012  NZ  LYS A 107      74.920 135.040  -5.540  1.00  0.00            
ATOM   1013  HZ1 LYS A 107      75.280 135.160  -4.610  1.00  0.00            
ATOM   1014  HZ2 LYS A 107      73.960 134.780  -5.490  1.00  0.00            
ATOM   1015  HZ3 LYS A 107      75.440 134.330  -6.000  1.00  0.00            
ATOM   1016  C   LYS A 107      81.200 135.360  -6.850  1.00  0.00            
ATOM   1017  O   LYS A 107      81.120 134.180  -7.190  1.00  0.00            
ATOM   1018  N   LEU A 108      82.250 136.050  -7.300  1.00  0.00            
ATOM   1019  H   LEU A 108      82.390 137.010  -7.040  1.00  0.00            
ATOM   1020  CA  LEU A 108      83.290 135.520  -8.190  1.00  0.00            
ATOM   1021  CB  LEU A 108      84.350 136.610  -8.340  1.00  0.00            
ATOM   1022  CG  LEU A 108      83.930 137.830  -9.170  1.00  0.00            
ATOM   1023  CD1 LEU A 108      85.130 138.790  -9.250  1.00  0.00            
ATOM   1024  CD2 LEU A 108      83.320 137.620 -10.550  1.00  0.00            
ATOM   1025  C   LEU A 108      84.050 134.270  -7.750  1.00  0.00            
ATOM   1026  O   LEU A 108      84.750 133.510  -8.420  1.00  0.00            
ATOM   1027  N   CYS A 109      83.910 134.020  -6.450  1.00  0.00            
ATOM   1028  H   CYS A 109      83.450 134.650  -5.830  1.00  0.00            
ATOM   1029  CA  CYS A 109      84.420 132.790  -5.830  1.00  0.00            
ATOM   1030  CB  CYS A 109      85.490 133.090  -4.780  1.00  0.00            
ATOM   1031  SG  CYS A 109      87.030 133.810  -5.460  1.00  0.00            
ATOM   1032  HG  CYS A 109      87.330 132.530  -5.250  1.00  0.00            
ATOM   1033  C   CYS A 109      83.310 132.150  -4.980  1.00  0.00            
ATOM   1034  O   CYS A 109      82.720 132.810  -4.130  1.00  0.00            
ATOM   1035  N   PRO A 110      83.300 130.820  -4.960  1.00  0.00            
ATOM   1036  CA  PRO A 110      82.460 130.040  -4.030  1.00  0.00            
ATOM   1037  CB  PRO A 110      82.230 128.720  -4.760  1.00  0.00            
ATOM   1038  CG  PRO A 110      83.550 128.540  -5.510  1.00  0.00            
ATOM   1039  CD  PRO A 110      83.650 129.950  -6.090  1.00  0.00            
ATOM   1040  C   PRO A 110      83.000 130.020  -2.600  1.00  0.00            
ATOM   1041  O   PRO A 110      84.190 129.970  -2.300  1.00  0.00            
ATOM   1042  N   ALA A 111      82.110 129.970  -1.610  1.00  0.00            
ATOM   1043  H   ALA A 111      81.140 130.120  -1.790  1.00  0.00            
ATOM   1044  CA  ALA A 111      82.370 129.710  -0.190  1.00  0.00            
ATOM   1045  CB  ALA A 111      81.070 129.470   0.570  1.00  0.00            
ATOM   1046  C   ALA A 111      83.370 128.620   0.200  1.00  0.00            
ATOM   1047  O   ALA A 111      84.050 128.770   1.210  1.00  0.00            
ATOM   1048  N   SER A 112      83.400 127.610  -0.660  1.00  0.00            
ATOM   1049  H   SER A 112      82.680 127.470  -1.340  1.00  0.00            
ATOM   1050  CA  SER A 112      84.470 126.600  -0.720  1.00  0.00            
ATOM   1051  CB  SER A 112      84.180 125.520  -1.760  1.00  0.00            
ATOM   1052  OG  SER A 112      84.050 126.180  -3.020  1.00  0.00            
ATOM   1053  HG  SER A 112      83.290 125.770  -3.520  1.00  0.00            
ATOM   1054  C   SER A 112      85.940 127.050  -0.740  1.00  0.00            
ATOM   1055  O   SER A 112      86.680 126.650   0.150  1.00  0.00            
ATOM   1056  N   MET A 113      86.090 128.220  -1.360  1.00  0.00            
ATOM   1057  H   MET A 113      85.340 128.690  -1.820  1.00  0.00            
ATOM   1058  CA  MET A 113      87.390 128.900  -1.410  1.00  0.00            
ATOM   1059  CB  MET A 113      87.490 129.850  -2.600  1.00  0.00            
ATOM   1060  CG  MET A 113      87.810 129.250  -3.970  1.00  0.00            
ATOM   1061  SD  MET A 113      88.030 130.450  -5.330  1.00  0.00            
ATOM   1062  CE  MET A 113      88.500 129.460  -6.730  1.00  0.00            
ATOM   1063  C   MET A 113      87.720 129.590  -0.080  1.00  0.00            
ATOM   1064  O   MET A 113      88.840 129.490   0.430  1.00  0.00            
ATOM   1065  N   ARG A 114      86.690 130.260   0.430  1.00  0.00            
ATOM   1066  H   ARG A 114      85.770 130.260   0.030  1.00  0.00            
ATOM   1067  CA  ARG A 114      86.870 131.050   1.650  1.00  0.00            
ATOM   1068  CB  ARG A 114      85.560 131.810   1.890  1.00  0.00            
ATOM   1069  CG  ARG A 114      85.750 132.720   3.110  1.00  0.00            
ATOM   1070  CD  ARG A 114      84.430 133.320   3.580  1.00  0.00            
ATOM   1071  NE  ARG A 114      84.480 134.170   4.780  1.00  0.00            
ATOM   1072  HE  ARG A 114      84.250 135.130   4.630  1.00  0.00            
ATOM   1073  CZ  ARG A 114      84.820 133.770   6.010  1.00  0.00            
ATOM   1074  NH1 ARG A 114      84.930 132.500   6.430  1.00  0.00            
ATOM   1075 1HH1 ARG A 114      84.750 131.750   5.790  1.00  0.00            
ATOM   1076 2HH1 ARG A 114      85.180 132.300   7.380  1.00  0.00            
ATOM   1077  NH2 ARG A 114      85.200 134.690   6.900  1.00  0.00            
ATOM   1078 1HH2 ARG A 114      85.230 135.650   6.640  1.00  0.00            
ATOM   1079 2HH2 ARG A 114      85.450 134.410   7.830  1.00  0.00            
ATOM   1080  C   ARG A 114      87.250 130.180   2.850  1.00  0.00            
ATOM   1081  O   ARG A 114      88.190 130.480   3.590  1.00  0.00            
ATOM   1082  N   ASP A 115      86.650 128.990   2.840  1.00  0.00            
ATOM   1083  H   ASP A 115      85.920 128.750   2.210  1.00  0.00            
ATOM   1084  CA  ASP A 115      87.030 127.940   3.800  1.00  0.00            
ATOM   1085  CB  ASP A 115      86.170 126.700   3.560  1.00  0.00            
ATOM   1086  CG  ASP A 115      86.460 125.550   4.520  1.00  0.00            
ATOM   1087  OD1 ASP A 115      87.460 124.830   4.290  1.00  0.00            
ATOM   1088  OD2 ASP A 115      86.010 125.500   5.680  1.00  0.00            
ATOM   1089  C   ASP A 115      88.510 127.570   3.940  1.00  0.00            
ATOM   1090  O   ASP A 115      89.110 127.830   4.980  1.00  0.00            
ATOM   1091  N   VAL A 116      89.110 127.270   2.790  1.00  0.00            
ATOM   1092  H   VAL A 116      88.600 127.160   1.940  1.00  0.00            
ATOM   1093  CA  VAL A 116      90.560 127.070   2.640  1.00  0.00            
ATOM   1094  CB  VAL A 116      90.720 126.270   1.350  1.00  0.00            
ATOM   1095  CG1 VAL A 116      92.130 125.710   1.150  1.00  0.00            
ATOM   1096  CG2 VAL A 116      89.710 125.130   1.240  1.00  0.00            
ATOM   1097  C   VAL A 116      91.520 128.260   2.670  1.00  0.00            
ATOM   1098  O   VAL A 116      92.610 128.090   3.210  1.00  0.00            
ATOM   1099  N   ALA A 117      91.110 129.430   2.170  1.00  0.00            
ATOM   1100  H   ALA A 117      90.330 129.510   1.560  1.00  0.00            
ATOM   1101  CA  ALA A 117      91.790 130.700   2.470  1.00  0.00            
ATOM   1102  CB  ALA A 117      91.180 131.770   1.550  1.00  0.00            
ATOM   1103  C   ALA A 117      91.900 131.110   3.940  1.00  0.00            
ATOM   1104  O   ALA A 117      93.010 131.090   4.460  1.00  0.00            
ATOM   1105  N   TYR A 118      90.770 131.140   4.640  1.00  0.00            
ATOM   1106  H   TYR A 118      89.870 131.020   4.220  1.00  0.00            
ATOM   1107  CA  TYR A 118      90.740 131.330   6.100  1.00  0.00            
ATOM   1108  CB  TYR A 118      89.320 131.370   6.660  1.00  0.00            
ATOM   1109  CG  TYR A 118      88.730 132.780   6.670  1.00  0.00            
ATOM   1110  CD1 TYR A 118      88.600 133.470   7.880  1.00  0.00            
ATOM   1111  HD1 TYR A 118      88.750 133.010   8.850  1.00  0.00            
ATOM   1112  CD2 TYR A 118      88.520 133.360   5.430  1.00  0.00            
ATOM   1113  HD2 TYR A 118      88.550 132.750   4.530  1.00  0.00            
ATOM   1114  CE1 TYR A 118      88.260 134.800   7.700  1.00  0.00            
ATOM   1115  HE1 TYR A 118      88.060 135.380   8.600  1.00  0.00            
ATOM   1116  CE2 TYR A 118      88.260 134.730   5.340  1.00  0.00            
ATOM   1117  HE2 TYR A 118      88.150 135.200   4.360  1.00  0.00            
ATOM   1118  CZ  TYR A 118      88.150 135.490   6.500  1.00  0.00            
ATOM   1119  OH  TYR A 118      88.060 136.840   6.310  1.00  0.00            
ATOM   1120  HH  TYR A 118      87.300 137.110   5.710  1.00  0.00            
ATOM   1121  C   TYR A 118      91.480 130.220   6.850  1.00  0.00            
ATOM   1122  O   TYR A 118      92.110 130.450   7.880  1.00  0.00            
ATOM   1123  N   GLN A 119      91.370 128.950   6.470  1.00  0.00            
ATOM   1124  H   GLN A 119      90.750 128.630   5.750  1.00  0.00            
ATOM   1125  CA  GLN A 119      92.210 127.940   7.130  1.00  0.00            
ATOM   1126  CB  GLN A 119      91.830 126.490   6.850  1.00  0.00            
ATOM   1127  CG  GLN A 119      90.530 126.070   7.560  1.00  0.00            
ATOM   1128  CD  GLN A 119      90.190 124.580   7.440  1.00  0.00            
ATOM   1129  OE1 GLN A 119      90.750 123.670   8.050  1.00  0.00            
ATOM   1130  NE2 GLN A 119      89.230 124.220   6.600  1.00  0.00            
ATOM   1131 1HE2 GLN A 119      88.750 124.920   6.060  1.00  0.00            
ATOM   1132 2HE2 GLN A 119      88.990 123.260   6.500  1.00  0.00            
ATOM   1133  C   GLN A 119      93.720 127.940   6.890  1.00  0.00            
ATOM   1134  O   GLN A 119      94.550 127.980   7.800  1.00  0.00            
ATOM   1135  N   GLU A 120      94.100 128.220   5.650  1.00  0.00            
ATOM   1136  H   GLU A 120      93.450 128.440   4.920  1.00  0.00            
ATOM   1137  CA  GLU A 120      95.510 128.220   5.230  1.00  0.00            
ATOM   1138  CB  GLU A 120      95.730 127.960   3.740  1.00  0.00            
ATOM   1139  CG  GLU A 120      97.200 127.860   3.320  1.00  0.00            
ATOM   1140  CD  GLU A 120      97.670 126.420   3.570  1.00  0.00            
ATOM   1141  OE1 GLU A 120      97.510 125.540   2.700  1.00  0.00            
ATOM   1142  OE2 GLU A 120      98.320 126.270   4.630  1.00  0.00            
ATOM   1143  C   GLU A 120      96.240 129.440   5.780  1.00  0.00            
ATOM   1144  O   GLU A 120      97.410 129.280   6.120  1.00  0.00            
ATOM   1145  N   ALA A 121      95.480 130.490   6.070  1.00  0.00            
ATOM   1146  H   ALA A 121      94.480 130.490   5.940  1.00  0.00            
ATOM   1147  CA  ALA A 121      96.030 131.750   6.600  1.00  0.00            
ATOM   1148  CB  ALA A 121      94.900 132.780   6.530  1.00  0.00            
ATOM   1149  C   ALA A 121      96.620 131.570   8.000  1.00  0.00            
ATOM   1150  O   ALA A 121      97.630 132.200   8.340  1.00  0.00            
ATOM   1151  N   VAL A 122      96.060 130.620   8.740  1.00  0.00            
ATOM   1152  H   VAL A 122      95.230 130.150   8.450  1.00  0.00            
ATOM   1153  CA  VAL A 122      96.580 130.140  10.020  1.00  0.00            
ATOM   1154  CB  VAL A 122      95.560 129.430  10.910  1.00  0.00            
ATOM   1155  CG1 VAL A 122      95.980 129.390  12.380  1.00  0.00            
ATOM   1156  CG2 VAL A 122      94.160 130.040  10.790  1.00  0.00            
ATOM   1157  C   VAL A 122      97.800 129.260   9.730  1.00  0.00            
ATOM   1158  O   VAL A 122      98.840 129.520  10.330  1.00  0.00            
ATOM   1159  N   ARG A 123      97.570 128.210   8.950  1.00  0.00            
ATOM   1160  H   ARG A 123      96.670 127.990   8.570  1.00  0.00            
ATOM   1161  CA  ARG A 123      98.650 127.280   8.580  1.00  0.00            
ATOM   1162  CB  ARG A 123      97.980 126.070   7.910  1.00  0.00            
ATOM   1163  CG  ARG A 123      97.200 125.220   8.910  1.00  0.00            
ATOM   1164  CD  ARG A 123      96.190 124.300   8.230  1.00  0.00            
ATOM   1165  NE  ARG A 123      95.150 123.850   9.160  1.00  0.00            
ATOM   1166  HE  ARG A 123      95.440 123.770  10.110  1.00  0.00            
ATOM   1167  CZ  ARG A 123      93.880 123.550   8.840  1.00  0.00            
ATOM   1168  NH1 ARG A 123      93.480 123.430   7.560  1.00  0.00            
ATOM   1169 1HH1 ARG A 123      94.140 123.570   6.820  1.00  0.00            
ATOM   1170 2HH1 ARG A 123      92.530 123.210   7.360  1.00  0.00            
ATOM   1171  NH2 ARG A 123      93.050 123.490   9.880  1.00  0.00            
ATOM   1172 1HH2 ARG A 123      93.390 123.660  10.810  1.00  0.00            
ATOM   1173 2HH2 ARG A 123      92.080 123.270   9.740  1.00  0.00            
ATOM   1174  C   ARG A 123      99.870 127.840   7.850  1.00  0.00            
ATOM   1175  O   ARG A 123     100.620 128.710   8.260  1.00  0.00            
ATOM   1176  N   THR A 124     100.110 127.440   6.600  1.00  0.00            
ATOM   1177  H   THR A 124      99.460 126.890   6.080  1.00  0.00            
ATOM   1178  CA  THR A 124     101.340 127.750   5.860  1.00  0.00            
ATOM   1179  CB  THR A 124     101.670 127.160   4.480  1.00  0.00            
ATOM   1180  OG1 THR A 124     100.610 127.400   3.550  1.00  0.00            
ATOM   1181  HG1 THR A 124      99.770 127.020   3.930  1.00  0.00            
ATOM   1182  CG2 THR A 124     102.020 125.680   4.660  1.00  0.00            
ATOM   1183  C   THR A 124     101.490 129.240   5.570  1.00  0.00            
ATOM   1184  O   THR A 124     102.620 129.730   5.660  1.00  0.00            
ATOM   1185  N   LEU A 125     100.360 129.940   5.480  1.00  0.00            
ATOM   1186  H   LEU A 125      99.460 129.560   5.670  1.00  0.00            
ATOM   1187  CA  LEU A 125     100.370 131.350   5.070  1.00  0.00            
ATOM   1188  CB  LEU A 125      99.070 131.810   4.400  1.00  0.00            
ATOM   1189  CG  LEU A 125      98.880 131.540   2.910  1.00  0.00            
ATOM   1190  CD1 LEU A 125      97.480 131.300   2.350  1.00  0.00            
ATOM   1191  CD2 LEU A 125      99.340 132.830   2.220  1.00  0.00            
ATOM   1192  C   LEU A 125     100.740 132.340   6.180  1.00  0.00            
ATOM   1193  O   LEU A 125     100.950 133.510   5.860  1.00  0.00            
ATOM   1194  N   SER A 126     101.050 131.940   7.420  1.00  0.00            
ATOM   1195  H   SER A 126     100.940 130.990   7.720  1.00  0.00            
ATOM   1196  CA  SER A 126     101.570 132.870   8.430  1.00  0.00            
ATOM   1197  CB  SER A 126     100.650 132.720   9.640  1.00  0.00            
ATOM   1198  OG  SER A 126     101.260 133.330  10.790  1.00  0.00            
ATOM   1199  HG  SER A 126     101.600 132.610  11.380  1.00  0.00            
ATOM   1200  C   SER A 126     103.000 132.430   8.770  1.00  0.00            
ATOM   1201  O   SER A 126     103.380 131.320   9.130  1.00  0.00            
ATOM   1202  N   SER A 127     103.880 133.420   8.800  1.00  0.00            
ATOM   1203  H   SER A 127     103.590 134.370   8.690  1.00  0.00            
ATOM   1204  CA  SER A 127     105.340 133.320   8.990  1.00  0.00            
ATOM   1205  CB  SER A 127     106.210 134.560   8.770  1.00  0.00            
ATOM   1206  OG  SER A 127     106.040 134.970   7.410  1.00  0.00            
ATOM   1207  HG  SER A 127     106.880 134.760   6.920  1.00  0.00            
ATOM   1208  C   SER A 127     105.790 132.770  10.350  1.00  0.00            
ATOM   1209  O   SER A 127     105.480 133.360  11.380  1.00  0.00            
ATOM   1210  N   ARG A 128     106.570 131.700  10.310  1.00  0.00            
ATOM   1211  H   ARG A 128     106.880 131.320   9.440  1.00  0.00            
ATOM   1212  CA  ARG A 128     107.100 130.910  11.440  1.00  0.00            
ATOM   1213  CB  ARG A 128     108.140 131.580  12.330  1.00  0.00            
ATOM   1214  CG  ARG A 128     109.440 131.840  11.560  1.00  0.00            
ATOM   1215  CD  ARG A 128     110.340 132.690  12.460  1.00  0.00            
ATOM   1216  NE  ARG A 128     110.780 131.810  13.550  1.00  0.00            
ATOM   1217  HE  ARG A 128     110.020 131.370  14.030  1.00  0.00            
ATOM   1218  CZ  ARG A 128     112.020 131.540  13.970  1.00  0.00            
ATOM   1219  NH1 ARG A 128     113.060 132.120  13.350  1.00  0.00            
ATOM   1220 1HH1 ARG A 128     112.900 132.750  12.590  1.00  0.00            
ATOM   1221 2HH1 ARG A 128     113.990 131.930  13.650  1.00  0.00            
ATOM   1222  NH2 ARG A 128     112.170 130.700  15.000  1.00  0.00            
ATOM   1223 1HH2 ARG A 128     111.360 130.290  15.430  1.00  0.00            
ATOM   1224 2HH2 ARG A 128     113.080 130.480  15.340  1.00  0.00            
ATOM   1225  C   ARG A 128     105.980 130.160  12.160  1.00  0.00            
ATOM   1226  O   ARG A 128     105.770 128.940  12.150  1.00  0.00            
ATOM   1227  N   ASP A 129     105.200 130.940  12.910  1.00  0.00            
ATOM   1228  H   ASP A 129     105.240 131.930  12.840  1.00  0.00            
ATOM   1229  CA  ASP A 129     104.220 130.470  13.900  1.00  0.00            
ATOM   1230  CB  ASP A 129     104.510 130.990  15.300  1.00  0.00            
ATOM   1231  CG  ASP A 129     105.920 130.700  15.830  1.00  0.00            
ATOM   1232  OD1 ASP A 129     106.120 129.590  16.380  1.00  0.00            
ATOM   1233  OD2 ASP A 129     106.730 131.630  16.000  1.00  0.00            
ATOM   1234  C   ASP A 129     102.820 130.790  13.360  1.00  0.00            
ATOM   1235  O   ASP A 129     102.650 131.780  12.660  1.00  0.00            
ATOM   1236  N   ASP A 130     101.820 130.060  13.850  1.00  0.00            
ATOM   1237  H   ASP A 130     101.960 129.350  14.540  1.00  0.00            
ATOM   1238  CA  ASP A 130     100.420 130.230  13.420  1.00  0.00            
ATOM   1239  CB  ASP A 130      99.550 129.090  13.950  1.00  0.00            
ATOM   1240  CG  ASP A 130     100.110 128.660  15.300  1.00  0.00            
ATOM   1241  OD1 ASP A 130     100.450 127.460  15.430  1.00  0.00            
ATOM   1242  OD2 ASP A 130     100.030 129.390  16.310  1.00  0.00            
ATOM   1243  C   ASP A 130      99.760 131.540  13.840  1.00  0.00            
ATOM   1244  O   ASP A 130     100.070 132.110  14.890  1.00  0.00            
ATOM   1245  N   HIS A 131      98.840 131.930  12.970  1.00  0.00            
ATOM   1246  H   HIS A 131      98.610 131.380  12.160  1.00  0.00            
ATOM   1247  CA  HIS A 131      98.060 133.180  13.060  1.00  0.00            
ATOM   1248  CB  HIS A 131      97.180 133.420  11.840  1.00  0.00            
ATOM   1249  CG  HIS A 131      97.070 134.940  11.640  1.00  0.00            
ATOM   1250  ND1 HIS A 131      96.280 135.810  12.260  1.00  0.00            
ATOM   1251  CD2 HIS A 131      97.880 135.700  10.910  1.00  0.00            
ATOM   1252  HD2 HIS A 131      98.690 135.330  10.290  1.00  0.00            
ATOM   1253  CE1 HIS A 131      96.570 137.060  11.940  1.00  0.00            
ATOM   1254  HE1 HIS A 131      96.110 137.970  12.320  1.00  0.00            
ATOM   1255  NE2 HIS A 131      97.550 136.980  11.040  1.00  0.00            
ATOM   1256  HE2 HIS A 131      97.970 137.750  10.550  1.00  0.00            
ATOM   1257  C   HIS A 131      97.220 133.360  14.320  1.00  0.00            
ATOM   1258  O   HIS A 131      96.460 132.480  14.750  1.00  0.00            
ATOM   1259  N   ARG A 132      97.050 134.630  14.680  1.00  0.00            
ATOM   1260  H   ARG A 132      97.210 135.360  14.010  1.00  0.00            
ATOM   1261  CA  ARG A 132      96.640 135.190  15.970  1.00  0.00            
ATOM   1262  CB  ARG A 132      96.690 136.720  15.940  1.00  0.00            
ATOM   1263  CG  ARG A 132      98.100 137.130  15.510  1.00  0.00            
ATOM   1264  CD  ARG A 132      99.030 137.050  16.720  1.00  0.00            
ATOM   1265  NE  ARG A 132     100.270 137.730  16.330  1.00  0.00            
ATOM   1266  HE  ARG A 132     100.240 138.180  15.440  1.00  0.00            
ATOM   1267  CZ  ARG A 132     101.390 137.790  17.060  1.00  0.00            
ATOM   1268  NH1 ARG A 132     101.350 137.180  18.250  1.00  0.00            
ATOM   1269 1HH1 ARG A 132     100.510 136.720  18.550  1.00  0.00            
ATOM   1270 2HH1 ARG A 132     102.160 137.180  18.850  1.00  0.00            
ATOM   1271  NH2 ARG A 132     102.490 138.320  16.500  1.00  0.00            
ATOM   1272 1HH2 ARG A 132     102.450 138.660  15.560  1.00  0.00            
ATOM   1273 2HH2 ARG A 132     103.340 138.380  17.010  1.00  0.00            
ATOM   1274  C   ARG A 132      95.230 134.840  16.450  1.00  0.00            
ATOM   1275  O   ARG A 132      94.220 134.780  15.740  1.00  0.00            
ATOM   1276  N   LEU A 133      95.130 134.800  17.780  1.00  0.00            
ATOM   1277  H   LEU A 133      95.920 134.730  18.390  1.00  0.00            
ATOM   1278  CA  LEU A 133      93.820 134.840  18.450  1.00  0.00            
ATOM   1279  CB  LEU A 133      94.180 134.520  19.900  1.00  0.00            
ATOM   1280  CG  LEU A 133      94.540 133.060  20.160  1.00  0.00            
ATOM   1281  CD1 LEU A 133      95.570 132.920  21.280  1.00  0.00            
ATOM   1282  CD2 LEU A 133      93.280 132.250  20.460  1.00  0.00            
ATOM   1283  C   LEU A 133      93.160 136.220  18.370  1.00  0.00            
ATOM   1284  O   LEU A 133      93.800 137.210  18.710  1.00  0.00            
ATOM   1285  N   GLY A 134      91.840 136.300  18.200  1.00  0.00            
ATOM   1286  H   GLY A 134      91.280 135.480  18.230  1.00  0.00            
ATOM   1287  CA  GLY A 134      91.020 137.490  17.960  1.00  0.00            
ATOM   1288  C   GLY A 134      90.970 137.880  16.480  1.00  0.00            
ATOM   1289  O   GLY A 134      89.950 138.310  15.940  1.00  0.00            
ATOM   1290  N   GLU A 135      92.140 137.910  15.840  1.00  0.00            
ATOM   1291  H   GLU A 135      93.000 138.000  16.350  1.00  0.00            
ATOM   1292  CA  GLU A 135      92.360 137.810  14.390  1.00  0.00            
ATOM   1293  CB  GLU A 135      93.740 138.330  14.010  1.00  0.00            
ATOM   1294  CG  GLU A 135      93.690 139.860  14.150  1.00  0.00            
ATOM   1295  CD  GLU A 135      95.130 140.240  13.810  1.00  0.00            
ATOM   1296  OE1 GLU A 135      95.250 140.950  12.780  1.00  0.00            
ATOM   1297  OE2 GLU A 135      96.000 139.940  14.650  1.00  0.00            
ATOM   1298  C   GLU A 135      92.070 136.390  13.890  1.00  0.00            
ATOM   1299  O   GLU A 135      91.280 135.620  14.430  1.00  0.00            
ATOM   1300  N   LEU A 136      92.910 135.890  12.990  1.00  0.00            
ATOM   1301  H   LEU A 136      93.820 136.270  12.820  1.00  0.00            
ATOM   1302  CA  LEU A 136      92.530 134.720  12.190  1.00  0.00            
ATOM   1303  CB  LEU A 136      93.570 134.340  11.130  1.00  0.00            
ATOM   1304  CG  LEU A 136      93.290 135.010   9.780  1.00  0.00            
ATOM   1305  CD1 LEU A 136      94.630 135.260   9.100  1.00  0.00            
ATOM   1306  CD2 LEU A 136      92.290 134.090   9.080  1.00  0.00            
ATOM   1307  C   LEU A 136      92.130 133.400  12.860  1.00  0.00            
ATOM   1308  O   LEU A 136      91.030 132.960  12.540  1.00  0.00            
ATOM   1309  N   GLN A 137      92.770 133.090  13.990  1.00  0.00            
ATOM   1310  H   GLN A 137      93.460 133.670  14.420  1.00  0.00            
ATOM   1311  CA  GLN A 137      92.460 131.830  14.680  1.00  0.00            
ATOM   1312  CB  GLN A 137      93.530 131.680  15.760  1.00  0.00            
ATOM   1313  CG  GLN A 137      93.830 130.190  15.980  1.00  0.00            
ATOM   1314  CD  GLN A 137      94.850 130.080  17.110  1.00  0.00            
ATOM   1315  OE1 GLN A 137      94.600 129.630  18.230  1.00  0.00            
ATOM   1316  NE2 GLN A 137      96.050 130.600  16.840  1.00  0.00            
ATOM   1317 1HE2 GLN A 137      96.220 131.010  15.940  1.00  0.00            
ATOM   1318 2HE2 GLN A 137      96.780 130.560  17.520  1.00  0.00            
ATOM   1319  C   GLN A 137      91.030 131.680  15.200  1.00  0.00            
ATOM   1320  O   GLN A 137      90.330 130.790  14.720  1.00  0.00            
ATOM   1321  N   ASP A 138      90.520 132.760  15.790  1.00  0.00            
ATOM   1322  H   ASP A 138      91.040 133.560  16.060  1.00  0.00            
ATOM   1323  CA  ASP A 138      89.080 132.770  16.080  1.00  0.00            
ATOM   1324  CB  ASP A 138      88.860 134.000  16.950  1.00  0.00            
ATOM   1325  CG  ASP A 138      89.120 133.670  18.420  1.00  0.00            
ATOM   1326  OD1 ASP A 138      90.300 133.860  18.800  1.00  0.00            
ATOM   1327  OD2 ASP A 138      88.300 133.120  19.190  1.00  0.00            
ATOM   1328  C   ASP A 138      88.200 132.890  14.830  1.00  0.00            
ATOM   1329  O   ASP A 138      87.150 132.250  14.790  1.00  0.00            
ATOM   1330  N   GLU A 139      88.640 133.630  13.820  1.00  0.00            
ATOM   1331  H   GLU A 139      89.520 134.100  13.800  1.00  0.00            
ATOM   1332  CA  GLU A 139      87.770 133.740  12.640  1.00  0.00            
ATOM   1333  CB  GLU A 139      88.330 134.720  11.600  1.00  0.00            
ATOM   1334  CG  GLU A 139      87.980 136.180  11.920  1.00  0.00            
ATOM   1335  CD  GLU A 139      86.540 136.300  11.420  1.00  0.00            
ATOM   1336  OE1 GLU A 139      86.410 136.690  10.240  1.00  0.00            
ATOM   1337  OE2 GLU A 139      85.610 136.080  12.230  1.00  0.00            
ATOM   1338  C   GLU A 139      87.640 132.430  11.860  1.00  0.00            
ATOM   1339  O   GLU A 139      86.510 132.040  11.600  1.00  0.00            
ATOM   1340  N   ALA A 140      88.770 131.720  11.790  1.00  0.00            
ATOM   1341  H   ALA A 140      89.640 132.070  12.130  1.00  0.00            
ATOM   1342  CA  ALA A 140      88.840 130.370  11.220  1.00  0.00            
ATOM   1343  CB  ALA A 140      90.300 130.110  10.860  1.00  0.00            
ATOM   1344  C   ALA A 140      88.340 129.220  12.100  1.00  0.00            
ATOM   1345  O   ALA A 140      87.460 128.530  11.580  1.00  0.00            
ATOM   1346  N   ARG A 141      88.690 129.100  13.370  1.00  0.00            
ATOM   1347  H   ARG A 141      89.280 129.780  13.820  1.00  0.00            
ATOM   1348  CA  ARG A 141      88.270 128.010  14.260  1.00  0.00            
ATOM   1349  CB  ARG A 141      88.940 128.060  15.640  1.00  0.00            
ATOM   1350  CG  ARG A 141      88.510 126.950  16.600  1.00  0.00            
ATOM   1351  CD  ARG A 141      89.150 127.430  17.900  1.00  0.00            
ATOM   1352  NE  ARG A 141      90.490 126.830  18.030  1.00  0.00            
ATOM   1353  HE  ARG A 141      90.460 125.830  17.950  1.00  0.00            
ATOM   1354  CZ  ARG A 141      91.680 127.400  18.220  1.00  0.00            
ATOM   1355  NH1 ARG A 141      91.930 128.680  18.530  1.00  0.00            
ATOM   1356 1HH1 ARG A 141      91.170 129.320  18.640  1.00  0.00            
ATOM   1357 2HH1 ARG A 141      92.870 128.990  18.650  1.00  0.00            
ATOM   1358  NH2 ARG A 141      92.750 126.600  18.370  1.00  0.00            
ATOM   1359 1HH2 ARG A 141      92.650 125.610  18.330  1.00  0.00            
ATOM   1360 2HH2 ARG A 141      93.660 127.010  18.510  1.00  0.00            
ATOM   1361  C   ARG A 141      86.750 127.960  14.420  1.00  0.00            
ATOM   1362  O   ARG A 141      86.100 128.990  14.330  1.00  0.00            
ATOM   1363  N   ASN A 142      86.220 126.760  14.190  1.00  0.00            
ATOM   1364  H   ASN A 142      86.820 125.970  14.050  1.00  0.00            
ATOM   1365  CA  ASN A 142      84.810 126.360  14.090  1.00  0.00            
ATOM   1366  CB  ASN A 142      84.160 126.700  15.430  1.00  0.00            
ATOM   1367  CG  ASN A 142      84.380 125.740  16.600  1.00  0.00            
ATOM   1368  OD1 ASN A 142      84.220 126.000  17.790  1.00  0.00            
ATOM   1369  ND2 ASN A 142      84.600 124.480  16.240  1.00  0.00            
ATOM   1370 1HD2 ASN A 142      84.620 124.230  15.280  1.00  0.00            
ATOM   1371 2HD2 ASN A 142      84.760 123.780  16.940  1.00  0.00            
ATOM   1372  C   ASN A 142      83.980 126.930  12.930  1.00  0.00            
ATOM   1373  O   ASN A 142      83.070 126.260  12.440  1.00  0.00            
ATOM   1374  N   ARG A 143      84.220 128.150  12.460  1.00  0.00            
ATOM   1375  H   ARG A 143      84.910 128.750  12.880  1.00  0.00            
ATOM   1376  CA  ARG A 143      83.540 128.760  11.310  1.00  0.00            
ATOM   1377  CB  ARG A 143      83.830 130.250  11.150  1.00  0.00            
ATOM   1378  CG  ARG A 143      83.380 130.810  12.500  1.00  0.00            
ATOM   1379  CD  ARG A 143      83.310 132.340  12.450  1.00  0.00            
ATOM   1380  NE  ARG A 143      84.320 132.870  13.380  1.00  0.00            
ATOM   1381  HE  ARG A 143      85.220 132.440  13.360  1.00  0.00            
ATOM   1382  CZ  ARG A 143      84.080 133.880  14.230  1.00  0.00            
ATOM   1383  NH1 ARG A 143      82.880 134.460  14.420  1.00  0.00            
ATOM   1384 1HH1 ARG A 143      82.090 134.140  13.900  1.00  0.00            
ATOM   1385 2HH1 ARG A 143      82.780 135.210  15.070  1.00  0.00            
ATOM   1386  NH2 ARG A 143      84.970 134.060  15.210  1.00  0.00            
ATOM   1387 1HH2 ARG A 143      85.770 133.460  15.270  1.00  0.00            
ATOM   1388 2HH2 ARG A 143      84.850 134.800  15.870  1.00  0.00            
ATOM   1389  C   ARG A 143      83.850 128.140   9.940  1.00  0.00            
ATOM   1390  O   ARG A 143      83.030 127.690   9.140  1.00  0.00            
ATOM   1391  N   CYS A 144      85.120 127.780   9.810  1.00  0.00            
ATOM   1392  H   CYS A 144      85.840 128.100  10.430  1.00  0.00            
ATOM   1393  CA  CYS A 144      85.590 126.890   8.740  1.00  0.00            
ATOM   1394  CB  CYS A 144      87.000 127.410   8.450  1.00  0.00            
ATOM   1395  SG  CYS A 144      87.040 129.190   8.020  1.00  0.00            
ATOM   1396  HG  CYS A 144      87.570 128.590   6.960  1.00  0.00            
ATOM   1397  C   CYS A 144      85.570 125.410   9.140  1.00  0.00            
ATOM   1398  O   CYS A 144      85.270 125.100  10.290  1.00  0.00            
ATOM   1399  N   GLY A 145      86.030 124.570   8.210  1.00  0.00            
ATOM   1400  H   GLY A 145      86.310 124.880   7.310  1.00  0.00            
ATOM   1401  CA  GLY A 145      86.180 123.120   8.390  1.00  0.00            
ATOM   1402  C   GLY A 145      87.240 122.570   9.350  1.00  0.00            
ATOM   1403  O   GLY A 145      88.080 121.760   8.970  1.00  0.00            
ATOM   1404  N   TRP A 146      87.340 123.240  10.490  1.00  0.00            
ATOM   1405  H   TRP A 146      86.710 123.980  10.750  1.00  0.00            
ATOM   1406  CA  TRP A 146      88.380 122.950  11.490  1.00  0.00            
ATOM   1407  CB  TRP A 146      89.510 123.930  11.160  1.00  0.00            
ATOM   1408  CG  TRP A 146      90.860 123.960  11.890  1.00  0.00            
ATOM   1409  CD1 TRP A 146      91.450 122.880  12.410  1.00  0.00            
ATOM   1410  HD1 TRP A 146      91.250 121.840  12.180  1.00  0.00            
ATOM   1411  CD2 TRP A 146      91.460 125.080  12.450  1.00  0.00            
ATOM   1412  NE1 TRP A 146      92.340 123.370  13.270  1.00  0.00            
ATOM   1413  HE1 TRP A 146      92.920 122.760  13.810  1.00  0.00            
ATOM   1414  CE2 TRP A 146      92.410 124.690  13.380  1.00  0.00            
ATOM   1415  CE3 TRP A 146      91.390 126.430  12.130  1.00  0.00            
ATOM   1416  HE3 TRP A 146      90.700 126.750  11.360  1.00  0.00            
ATOM   1417  CZ2 TRP A 146      93.210 125.650  13.990  1.00  0.00            
ATOM   1418  HZ2 TRP A 146      93.920 125.330  14.750  1.00  0.00            
ATOM   1419  CZ3 TRP A 146      92.170 127.390  12.760  1.00  0.00            
ATOM   1420  HZ3 TRP A 146      92.030 128.450  12.530  1.00  0.00            
ATOM   1421  CH2 TRP A 146      93.140 127.010  13.690  1.00  0.00            
ATOM   1422  HH2 TRP A 146      93.810 127.730  14.150  1.00  0.00            
ATOM   1423  C   TRP A 146      87.760 123.280  12.840  1.00  0.00            
ATOM   1424  O   TRP A 146      87.060 124.280  13.060  1.00  0.00            
ATOM   1425  N   ASP A 147      88.310 122.580  13.820  1.00  0.00            
ATOM   1426  H   ASP A 147      89.090 121.960  13.690  1.00  0.00            
ATOM   1427  CA  ASP A 147      87.810 122.660  15.200  1.00  0.00            
ATOM   1428  CB  ASP A 147      86.670 121.660  15.390  1.00  0.00            
ATOM   1429  CG  ASP A 147      85.510 121.550  14.400  1.00  0.00            
ATOM   1430  OD1 ASP A 147      85.570 120.550  13.650  1.00  0.00            
ATOM   1431  OD2 ASP A 147      84.590 122.390  14.290  1.00  0.00            
ATOM   1432  C   ASP A 147      88.870 122.170  16.190  1.00  0.00            
ATOM   1433  O1  ASP A 147      89.020 122.640  17.340  1.00  0.00            
ATOM   1434  O2  ASP A 147      89.650 121.260  15.830  1.00  0.00            
ATOM   1435  MN1 MET B 386     101.820 156.380 -20.750  1.00  0.00            
ATOM   1436  MN2 MET B 386     101.760 156.880 -21.360  1.00  0.00            
ATOM   1437  N   MET B 386     101.760 156.670 -21.020  1.00  0.00            
ATOM   1438  H1  MET B 386     101.980 155.850 -20.490  1.00  0.00            
ATOM   1439  H2  MET B 386     101.160 156.420 -21.780  1.00  0.00            
ATOM   1440  H3  MET B 386     102.610 157.070 -21.380  1.00  0.00            
ATOM   1441  CA  MET B 386     101.080 157.640 -20.160  1.00  0.00            
ATOM   1442  CB  MET B 386     101.000 159.060 -20.730  1.00  0.00            
ATOM   1443  CG  MET B 386     102.260 159.880 -21.030  1.00  0.00            
ATOM   1444  SD  MET B 386     103.250 159.100 -22.350  1.00  0.00            
ATOM   1445  CE  MET B 386     104.350 160.430 -22.770  1.00  0.00            
ATOM   1446  C   MET B 386      99.750 157.120 -19.630  1.00  0.00            
ATOM   1447  O   MET B 386      99.380 156.110 -20.250  1.00  0.00            
ATOM   1448  N   GLU B 387      99.080 157.620 -18.600  1.00  0.00            
ATOM   1449  H   GLU B 387      99.380 158.460 -18.140  1.00  0.00            
ATOM   1450  CA  GLU B 387      97.850 157.060 -18.020  1.00  0.00            
ATOM   1451  CB  GLU B 387      97.580 157.870 -16.750  1.00  0.00            
ATOM   1452  CG  GLU B 387      98.430 157.370 -15.580  1.00  0.00            
ATOM   1453  CD  GLU B 387      98.410 158.270 -14.340  1.00  0.00            
ATOM   1454  OE1 GLU B 387      99.100 159.310 -14.320  1.00  0.00            
ATOM   1455  OE2 GLU B 387      98.020 157.690 -13.310  1.00  0.00            
ATOM   1456  C   GLU B 387      96.610 157.120 -18.910  1.00  0.00            
ATOM   1457  O   GLU B 387      95.710 156.280 -18.810  1.00  0.00            
ATOM   1458  N   SER B 388      96.500 158.240 -19.620  1.00  0.00            
ATOM   1459  H   SER B 388      97.230 158.920 -19.690  1.00  0.00            
ATOM   1460  CA  SER B 388      95.260 158.560 -20.350  1.00  0.00            
ATOM   1461  CB  SER B 388      95.380 159.810 -21.210  1.00  0.00            
ATOM   1462  OG  SER B 388      95.840 160.840 -20.330  1.00  0.00            
ATOM   1463  HG  SER B 388      95.040 161.370 -20.030  1.00  0.00            
ATOM   1464  C   SER B 388      94.760 157.470 -21.310  1.00  0.00            
ATOM   1465  O   SER B 388      95.470 157.150 -22.260  1.00  0.00            
ATOM   1466  N   SER B 389      93.490 157.120 -21.220  1.00  0.00            
ATOM   1467  H   SER B 389      92.860 157.610 -20.620  1.00  0.00            
ATOM   1468  CA  SER B 389      92.780 156.030 -21.930  1.00  0.00            
ATOM   1469  CB  SER B 389      92.200 155.010 -20.950  1.00  0.00            
ATOM   1470  OG  SER B 389      93.130 154.290 -20.140  1.00  0.00            
ATOM   1471  HG  SER B 389      92.680 154.050 -19.280  1.00  0.00            
ATOM   1472  C   SER B 389      91.610 156.530 -22.780  1.00  0.00            
ATOM   1473  O   SER B 389      90.970 157.540 -22.490  1.00  0.00            
ATOM   1474  N   SER B 390      91.270 155.750 -23.810  1.00  0.00            
ATOM   1475  H   SER B 390      91.790 154.920 -24.030  1.00  0.00            
ATOM   1476  CA  SER B 390      90.150 155.980 -24.740  1.00  0.00            
ATOM   1477  CB  SER B 390      90.470 157.140 -25.690  1.00  0.00            
ATOM   1478  OG  SER B 390      89.190 157.690 -26.000  1.00  0.00            
ATOM   1479  HG  SER B 390      89.040 157.600 -26.990  1.00  0.00            
ATOM   1480  C   SER B 390      89.710 154.790 -25.590  1.00  0.00            
ATOM   1481  O   SER B 390      90.560 154.250 -26.300  1.00  0.00            
ATOM   1482  N   GLU B 391      88.400 154.570 -25.620  1.00  0.00            
ATOM   1483  H   GLU B 391      87.750 155.120 -25.100  1.00  0.00            
ATOM   1484  CA  GLU B 391      87.770 153.500 -26.410  1.00  0.00            
ATOM   1485  CB  GLU B 391      86.280 153.460 -26.070  1.00  0.00            
ATOM   1486  CG  GLU B 391      85.410 152.300 -26.560  1.00  0.00            
ATOM   1487  CD  GLU B 391      83.890 152.390 -26.380  1.00  0.00            
ATOM   1488  OE1 GLU B 391      83.230 152.720 -27.390  1.00  0.00            
ATOM   1489  OE2 GLU B 391      83.350 152.070 -25.300  1.00  0.00            
ATOM   1490  C   GLU B 391      87.990 153.470 -27.930  1.00  0.00            
ATOM   1491  O   GLU B 391      88.040 154.510 -28.580  1.00  0.00            
ATOM   1492  N   GLN B 392      88.130 152.250 -28.440  1.00  0.00            
ATOM   1493  H   GLN B 392      88.120 151.430 -27.880  1.00  0.00            
ATOM   1494  CA  GLN B 392      88.320 152.000 -29.880  1.00  0.00            
ATOM   1495  CB  GLN B 392      88.500 150.490 -29.950  1.00  0.00            
ATOM   1496  CG  GLN B 392      88.980 150.020 -31.320  1.00  0.00            
ATOM   1497  CD  GLN B 392      87.970 149.040 -31.910  1.00  0.00            
ATOM   1498  OE1 GLN B 392      87.060 149.510 -32.600  1.00  0.00            
ATOM   1499  NE2 GLN B 392      88.080 147.720 -31.760  1.00  0.00            
ATOM   1500 1HE2 GLN B 392      88.850 147.340 -31.250  1.00  0.00            
ATOM   1501 2HE2 GLN B 392      87.390 147.110 -32.160  1.00  0.00            
ATOM   1502  C   GLN B 392      87.150 152.400 -30.780  1.00  0.00            
ATOM   1503  O   GLN B 392      86.040 152.630 -30.290  1.00  0.00            
ATOM   1504  N   LYS B 393      87.400 152.820 -32.010  1.00  0.00            
ATOM   1505  H   LYS B 393      88.300 152.700 -32.430  1.00  0.00            
ATOM   1506  CA  LYS B 393      86.430 153.470 -32.900  1.00  0.00            
ATOM   1507  CB  LYS B 393      86.950 154.870 -33.260  1.00  0.00            
ATOM   1508  CG  LYS B 393      87.250 155.760 -32.060  1.00  0.00            
ATOM   1509  CD  LYS B 393      85.870 156.120 -31.490  1.00  0.00            
ATOM   1510  CE  LYS B 393      86.170 156.520 -30.040  1.00  0.00            
ATOM   1511 1MNZ LYS B 393      84.740 157.080 -29.650  1.00  0.00            
ATOM   1512 2MNZ LYS B 393      84.920 156.560 -29.070  1.00  0.00            
ATOM   1513  NZ  LYS B 393      84.880 156.810 -29.390  1.00  0.00            
ATOM   1514  HZ1 LYS B 393      84.380 157.490 -29.920  1.00  0.00            
ATOM   1515  HZ2 LYS B 393      84.340 155.970 -29.330  1.00  0.00            
ATOM   1516  HZ3 LYS B 393      85.050 157.160 -28.470  1.00  0.00            
ATOM   1517  C   LYS B 393      85.830 152.740 -34.110  1.00  0.00            
ATOM   1518  O   LYS B 393      85.030 153.360 -34.810  1.00  0.00            
ATOM   1519  N   PHE B 394      86.180 151.490 -34.370  1.00  0.00            
ATOM   1520  H   PHE B 394      86.840 150.980 -33.820  1.00  0.00            
ATOM   1521  CA  PHE B 394      85.610 150.740 -35.510  1.00  0.00            
ATOM   1522  CB  PHE B 394      86.610 150.190 -36.520  1.00  0.00            
ATOM   1523  CG  PHE B 394      87.840 149.490 -35.940  1.00  0.00            
ATOM   1524  CD1 PHE B 394      87.800 148.100 -35.800  1.00  0.00            
ATOM   1525  HD1 PHE B 394      87.040 147.530 -36.320  1.00  0.00            
ATOM   1526  CD2 PHE B 394      88.900 150.190 -35.370  1.00  0.00            
ATOM   1527  HD2 PHE B 394      88.960 151.270 -35.550  1.00  0.00            
ATOM   1528  CE1 PHE B 394      88.730 147.450 -34.990  1.00  0.00            
ATOM   1529  HE1 PHE B 394      88.660 146.370 -34.820  1.00  0.00            
ATOM   1530  CE2 PHE B 394      89.880 149.580 -34.590  1.00  0.00            
ATOM   1531  HE2 PHE B 394      90.700 150.140 -34.150  1.00  0.00            
ATOM   1532  CZ  PHE B 394      89.740 148.210 -34.420  1.00  0.00            
ATOM   1533  HZ  PHE B 394      90.480 147.700 -33.800  1.00  0.00            
ATOM   1534  C   PHE B 394      84.530 149.750 -35.080  1.00  0.00            
ATOM   1535  O   PHE B 394      83.540 149.570 -35.780  1.00  0.00            
ATOM   1536  N   TYR B 395      84.670 149.170 -33.890  1.00  0.00            
ATOM   1537  H   TYR B 395      85.320 149.500 -33.210  1.00  0.00            
ATOM   1538  CA  TYR B 395      83.900 148.000 -33.440  1.00  0.00            
ATOM   1539  CB  TYR B 395      84.440 147.300 -32.200  1.00  0.00            
ATOM   1540  CG  TYR B 395      84.090 147.850 -30.820  1.00  0.00            
ATOM   1541  CD1 TYR B 395      84.530 149.110 -30.440  1.00  0.00            
ATOM   1542  HD1 TYR B 395      85.330 149.580 -31.020  1.00  0.00            
ATOM   1543  CD2 TYR B 395      83.070 147.250 -30.070  1.00  0.00            
ATOM   1544  HD2 TYR B 395      82.750 146.240 -30.290  1.00  0.00            
ATOM   1545  CE1 TYR B 395      84.000 149.800 -29.360  1.00  0.00            
ATOM   1546  HE1 TYR B 395      84.430 150.760 -29.040  1.00  0.00            
ATOM   1547  CE2 TYR B 395      82.490 147.990 -29.050  1.00  0.00            
ATOM   1548  HE2 TYR B 395      81.640 147.560 -28.520  1.00  0.00            
ATOM   1549  CZ  TYR B 395      82.920 149.260 -28.670  1.00  0.00            
ATOM   1550  OH  TYR B 395      82.360 149.900 -27.610  1.00  0.00            
ATOM   1551  HH  TYR B 395      82.900 150.680 -27.290  1.00  0.00            
ATOM   1552  C   TYR B 395      82.380 148.100 -33.320  1.00  0.00            
ATOM   1553  O   TYR B 395      81.670 149.110 -33.370  1.00  0.00            
ATOM   1554  N   ASN B 396      81.860 146.890 -33.540  1.00  0.00            
ATOM   1555  H   ASN B 396      82.430 146.180 -33.950  1.00  0.00            
ATOM   1556  CA  ASN B 396      80.510 146.370 -33.270  1.00  0.00            
ATOM   1557  CB  ASN B 396      79.990 145.720 -34.550  1.00  0.00            
ATOM   1558  CG  ASN B 396      79.640 146.750 -35.630  1.00  0.00            
ATOM   1559  OD1 ASN B 396      78.880 147.700 -35.430  1.00  0.00            
ATOM   1560  ND2 ASN B 396      80.220 146.690 -36.820  1.00  0.00            
ATOM   1561 1HD2 ASN B 396      80.880 145.970 -37.020  1.00  0.00            
ATOM   1562 2HD2 ASN B 396      79.990 147.360 -37.530  1.00  0.00            
ATOM   1563  C   ASN B 396      80.290 145.510 -32.030  1.00  0.00            
ATOM   1564  O   ASN B 396      79.400 145.850 -31.250  1.00  0.00            
ATOM   1565  N   PHE B 397      81.140 144.500 -31.890  1.00  0.00            
ATOM   1566  H   PHE B 397      81.980 144.410 -32.430  1.00  0.00            
ATOM   1567  CA  PHE B 397      80.890 143.450 -30.900  1.00  0.00            
ATOM   1568  CB  PHE B 397      80.540 142.070 -31.480  1.00  0.00            
ATOM   1569  CG  PHE B 397      81.620 141.460 -32.370  1.00  0.00            
ATOM   1570  CD1 PHE B 397      81.550 141.650 -33.750  1.00  0.00            
ATOM   1571  HD1 PHE B 397      80.720 142.200 -34.190  1.00  0.00            
ATOM   1572  CD2 PHE B 397      82.690 140.770 -31.820  1.00  0.00            
ATOM   1573  HD2 PHE B 397      82.740 140.590 -30.750  1.00  0.00            
ATOM   1574  CE1 PHE B 397      82.550 141.130 -34.560  1.00  0.00            
ATOM   1575  HE1 PHE B 397      82.490 141.280 -35.640  1.00  0.00            
ATOM   1576  CE2 PHE B 397      83.700 140.310 -32.660  1.00  0.00            
ATOM   1577  HE2 PHE B 397      84.580 139.820 -32.220  1.00  0.00            
ATOM   1578  CZ  PHE B 397      83.640 140.440 -34.040  1.00  0.00            
ATOM   1579  HZ  PHE B 397      84.400 140.010 -34.690  1.00  0.00            
ATOM   1580  C   PHE B 397      81.930 143.440 -29.780  1.00  0.00            
ATOM   1581  O   PHE B 397      83.090 143.540 -30.180  1.00  0.00            
ATOM   1582  N   VAL B 398      81.610 143.020 -28.560  1.00  0.00            
ATOM   1583  H   VAL B 398      80.680 142.730 -28.330  1.00  0.00            
ATOM   1584  CA  VAL B 398      82.570 142.940 -27.460  1.00  0.00            
ATOM   1585  CB  VAL B 398      81.980 143.590 -26.210  1.00  0.00            
ATOM   1586  CG1 VAL B 398      82.660 143.290 -24.870  1.00  0.00            
ATOM   1587  CG2 VAL B 398      81.860 145.100 -26.410  1.00  0.00            
ATOM   1588  C   VAL B 398      82.930 141.470 -27.240  1.00  0.00            
ATOM   1589  O   VAL B 398      82.050 140.640 -26.990  1.00  0.00            
ATOM   1590  N   ILE B 399      84.230 141.200 -27.150  1.00  0.00            
ATOM   1591  H   ILE B 399      84.940 141.900 -27.260  1.00  0.00            
ATOM   1592  CA  ILE B 399      84.710 139.840 -26.880  1.00  0.00            
ATOM   1593  CB  ILE B 399      85.880 139.590 -27.830  1.00  0.00            
ATOM   1594  CG1 ILE B 399      85.540 139.990 -29.270  1.00  0.00            
ATOM   1595  CG2 ILE B 399      85.950 138.060 -27.840  1.00  0.00            
ATOM   1596  CD  ILE B 399      86.860 140.070 -30.040  1.00  0.00            
ATOM   1597  C   ILE B 399      85.360 139.770 -25.500  1.00  0.00            
ATOM   1598  O   ILE B 399      86.350 140.450 -25.240  1.00  0.00            
ATOM   1599  N   LEU B 400      84.840 138.860 -24.680  1.00  0.00            
ATOM   1600  H   LEU B 400      84.080 138.260 -24.920  1.00  0.00            
ATOM   1601  CA  LEU B 400      85.390 138.690 -23.320  1.00  0.00            
ATOM   1602  CB  LEU B 400      84.340 138.420 -22.250  1.00  0.00            
ATOM   1603  CG  LEU B 400      83.720 139.740 -21.770  1.00  0.00            
ATOM   1604  CD1 LEU B 400      82.490 140.150 -22.570  1.00  0.00            
ATOM   1605  CD2 LEU B 400      83.190 139.490 -20.350  1.00  0.00            
ATOM   1606  C   LEU B 400      86.480 137.620 -23.260  1.00  0.00            
ATOM   1607  O   LEU B 400      86.130 136.440 -23.290  1.00  0.00            
ATOM   1608  N   HIS B 401      87.630 138.040 -22.750  1.00  0.00            
ATOM   1609  H   HIS B 401      87.750 138.820 -22.130  1.00  0.00            
ATOM   1610  CA  HIS B 401      88.830 137.280 -23.160  1.00  0.00            
ATOM   1611  CB  HIS B 401      89.880 138.250 -23.720  1.00  0.00            
ATOM   1612  CG  HIS B 401      90.860 137.540 -24.650  1.00  0.00            
ATOM   1613  ND1 HIS B 401      91.960 137.030 -24.100  1.00  0.00            
ATOM   1614  CD2 HIS B 401      91.050 137.610 -25.970  1.00  0.00            
ATOM   1615  HD2 HIS B 401      90.330 137.970 -26.700  1.00  0.00            
ATOM   1616  CE1 HIS B 401      92.840 136.810 -25.080  1.00  0.00            
ATOM   1617  HE1 HIS B 401      93.840 136.410 -24.960  1.00  0.00            
ATOM   1618  NE2 HIS B 401      92.280 137.170 -26.240  1.00  0.00            
ATOM   1619  HE2 HIS B 401      92.700 137.110 -27.140  1.00  0.00            
ATOM   1620  C   HIS B 401      89.390 136.400 -22.050  1.00  0.00            
ATOM   1621  O   HIS B 401      89.540 136.910 -20.940  1.00  0.00            
ATOM   1622  N   ALA B 402      90.010 135.300 -22.460  1.00  0.00            
ATOM   1623  H   ALA B 402      90.070 135.060 -23.430  1.00  0.00            
ATOM   1624  CA  ALA B 402      90.660 134.310 -21.590  1.00  0.00            
ATOM   1625  CB  ALA B 402      90.670 132.970 -22.310  1.00  0.00            
ATOM   1626  C   ALA B 402      92.090 134.530 -21.080  1.00  0.00            
ATOM   1627  O   ALA B 402      92.210 134.170 -19.910  1.00  0.00            
ATOM   1628  N   ARG B 403      92.710 135.520 -21.700  1.00  0.00            
ATOM   1629  H   ARG B 403      92.250 136.140 -22.340  1.00  0.00            
ATOM   1630  CA  ARG B 403      94.140 135.790 -21.500  1.00  0.00            
ATOM   1631  CB  ARG B 403      94.570 136.280 -20.110  1.00  0.00            
ATOM   1632  CG  ARG B 403      93.930 137.580 -19.630  1.00  0.00            
ATOM   1633  CD  ARG B 403      92.500 137.490 -19.090  1.00  0.00            
ATOM   1634  NE  ARG B 403      92.460 136.570 -17.950  1.00  0.00            
ATOM   1635  HE  ARG B 403      93.250 136.570 -17.340  1.00  0.00            
ATOM   1636  CZ  ARG B 403      91.420 135.760 -17.700  1.00  0.00            
ATOM   1637  NH1 ARG B 403      90.300 135.600 -18.430  1.00  0.00            
ATOM   1638 1HH1 ARG B 403      90.180 136.120 -19.270  1.00  0.00            
ATOM   1639 2HH1 ARG B 403      89.600 134.950 -18.130  1.00  0.00            
ATOM   1640  NH2 ARG B 403      91.740 134.830 -16.800  1.00  0.00            
ATOM   1641 1HH2 ARG B 403      92.660 134.810 -16.400  1.00  0.00            
ATOM   1642 2HH2 ARG B 403      91.060 134.150 -16.510  1.00  0.00            
ATOM   1643  C   ARG B 403      95.100 134.690 -21.950  1.00  0.00            
ATOM   1644  O   ARG B 403      94.740 133.510 -21.940  1.00  0.00            
ATOM   1645  N   ALA B 404      96.330 135.060 -22.300  1.00  0.00            
ATOM   1646  H   ALA B 404      96.630 136.010 -22.270  1.00  0.00            
ATOM   1647  CA  ALA B 404      97.360 134.100 -22.750  1.00  0.00            
ATOM   1648  CB  ALA B 404      97.690 133.090 -21.650  1.00  0.00            
ATOM   1649  C   ALA B 404      97.150 133.500 -24.140  1.00  0.00            
ATOM   1650  O   ALA B 404      98.080 133.490 -24.940  1.00  0.00            
ATOM   1651  N   ASP B 405      96.010 132.910 -24.500  1.00  0.00            
ATOM   1652  H   ASP B 405      95.270 132.760 -23.840  1.00  0.00            
ATOM   1653  CA  ASP B 405      95.690 132.400 -25.840  1.00  0.00            
ATOM   1654  CB  ASP B 405      94.470 131.480 -25.880  1.00  0.00            
ATOM   1655  CG  ASP B 405      94.360 130.700 -27.190  1.00  0.00            
ATOM   1656  OD1 ASP B 405      94.590 131.250 -28.280  1.00  0.00            
ATOM   1657  OD2 ASP B 405      93.980 129.510 -27.140  1.00  0.00            
ATOM   1658  C   ASP B 405      95.650 133.580 -26.810  1.00  0.00            
ATOM   1659  O   ASP B 405      94.780 134.430 -26.650  1.00  0.00            
ATOM   1660  N   GLU B 406      96.650 133.640 -27.680  1.00  0.00            
ATOM   1661  H   GLU B 406      97.390 132.960 -27.650  1.00  0.00            
ATOM   1662  CA  GLU B 406      96.880 134.590 -28.780  1.00  0.00            
ATOM   1663  CB  GLU B 406      98.380 134.720 -29.070  1.00  0.00            
ATOM   1664  CG  GLU B 406      99.280 135.310 -27.980  1.00  0.00            
ATOM   1665  CD  GLU B 406     100.770 135.210 -28.320  1.00  0.00            
ATOM   1666  OE1 GLU B 406     101.260 136.190 -28.920  1.00  0.00            
ATOM   1667  OE2 GLU B 406     101.450 134.180 -28.120  1.00  0.00            
ATOM   1668  C   GLU B 406      96.160 134.370 -30.110  1.00  0.00            
ATOM   1669  O   GLU B 406      96.320 135.120 -31.070  1.00  0.00            
ATOM   1670  N   HIS B 407      95.420 133.260 -30.180  1.00  0.00            
ATOM   1671  H   HIS B 407      95.450 132.560 -29.470  1.00  0.00            
ATOM   1672  CA  HIS B 407      94.520 132.940 -31.300  1.00  0.00            
ATOM   1673  CB  HIS B 407      94.850 131.550 -31.850  1.00  0.00            
ATOM   1674  CG  HIS B 407      96.070 131.720 -32.750  1.00  0.00            
ATOM   1675  ND1 HIS B 407      97.340 131.660 -32.380  1.00  0.00            
ATOM   1676  CD2 HIS B 407      95.950 132.130 -34.010  1.00  0.00            
ATOM   1677  HD2 HIS B 407      95.040 132.320 -34.580  1.00  0.00            
ATOM   1678  CE1 HIS B 407      98.070 131.990 -33.440  1.00  0.00            
ATOM   1679  HE1 HIS B 407      99.150 132.020 -33.500  1.00  0.00            
ATOM   1680  NE2 HIS B 407      97.210 132.260 -34.420  1.00  0.00            
ATOM   1681  HE2 HIS B 407      97.480 132.530 -35.350  1.00  0.00            
ATOM   1682  C   HIS B 407      93.000 133.100 -31.210  1.00  0.00            
ATOM   1683  O   HIS B 407      92.370 133.350 -32.230  1.00  0.00            
ATOM   1684  N   ILE B 408      92.470 132.960 -30.000  1.00  0.00            
ATOM   1685  H   ILE B 408      93.050 132.800 -29.190  1.00  0.00            
ATOM   1686  CA  ILE B 408      91.040 133.010 -29.660  1.00  0.00            
ATOM   1687  CB  ILE B 408      90.840 132.710 -28.170  1.00  0.00            
ATOM   1688  CG1 ILE B 408      91.690 133.510 -27.180  1.00  0.00            
ATOM   1689  CG2 ILE B 408      90.890 131.200 -27.960  1.00  0.00            
ATOM   1690  CD  ILE B 408      90.950 133.680 -25.850  1.00  0.00            
ATOM   1691  C   ILE B 408      90.380 134.310 -30.140  1.00  0.00            
ATOM   1692  O   ILE B 408      89.360 134.210 -30.820  1.00  0.00            
ATOM   1693  N   ALA B 409      90.960 135.500 -30.030  1.00  0.00            
ATOM   1694  H   ALA B 409      91.880 135.600 -29.640  1.00  0.00            
ATOM   1695  CA  ALA B 409      90.360 136.780 -30.440  1.00  0.00            
ATOM   1696  CB  ALA B 409      90.910 137.970 -29.660  1.00  0.00            
ATOM   1697  C   ALA B 409      90.360 136.980 -31.960  1.00  0.00            
ATOM   1698  O   ALA B 409      89.300 137.070 -32.580  1.00  0.00            
ATOM   1699  N   LEU B 410      91.420 136.610 -32.680  1.00  0.00            
ATOM   1700  H   LEU B 410      92.270 136.300 -32.270  1.00  0.00            
ATOM   1701  CA  LEU B 410      91.410 136.620 -34.150  1.00  0.00            
ATOM   1702  CB  LEU B 410      92.790 136.680 -34.810  1.00  0.00            
ATOM   1703  CG  LEU B 410      93.770 135.510 -34.710  1.00  0.00            
ATOM   1704  CD1 LEU B 410      93.460 134.410 -35.720  1.00  0.00            
ATOM   1705  CD2 LEU B 410      95.220 135.980 -34.760  1.00  0.00            
ATOM   1706  C   LEU B 410      90.480 135.540 -34.710  1.00  0.00            
ATOM   1707  O   LEU B 410      89.630 135.980 -35.490  1.00  0.00            
ATOM   1708  N   ARG B 411      90.420 134.360 -34.110  1.00  0.00            
ATOM   1709  H   ARG B 411      91.020 134.130 -33.340  1.00  0.00            
ATOM   1710  CA  ARG B 411      89.500 133.280 -34.480  1.00  0.00            
ATOM   1711  CB  ARG B 411      89.610 132.030 -33.600  1.00  0.00            
ATOM   1712  CG  ARG B 411      90.700 131.060 -34.030  1.00  0.00            
ATOM   1713  CD  ARG B 411      90.580 129.810 -33.150  1.00  0.00            
ATOM   1714  NE  ARG B 411      91.940 129.260 -33.010  1.00  0.00            
ATOM   1715  HE  ARG B 411      92.290 129.360 -32.070  1.00  0.00            
ATOM   1716  CZ  ARG B 411      92.760 128.680 -33.900  1.00  0.00            
ATOM   1717  NH1 ARG B 411      92.380 128.590 -35.180  1.00  0.00            
ATOM   1718 1HH1 ARG B 411      91.500 128.960 -35.470  1.00  0.00            
ATOM   1719 2HH1 ARG B 411      92.990 128.160 -35.850  1.00  0.00            
ATOM   1720  NH2 ARG B 411      93.720 127.870 -33.440  1.00  0.00            
ATOM   1721 1HH2 ARG B 411      93.820 127.720 -32.460  1.00  0.00            
ATOM   1722 2HH2 ARG B 411      94.340 127.420 -34.080  1.00  0.00            
ATOM   1723  C   ARG B 411      88.070 133.810 -34.360  1.00  0.00            
ATOM   1724  O   ARG B 411      87.310 133.510 -35.280  1.00  0.00            
ATOM   1725  N   VAL B 412      87.640 134.320 -33.210  1.00  0.00            
ATOM   1726  H   VAL B 412      88.230 134.370 -32.410  1.00  0.00            
ATOM   1727  CA  VAL B 412      86.290 134.850 -32.970  1.00  0.00            
ATOM   1728  CB  VAL B 412      86.110 135.090 -31.470  1.00  0.00            
ATOM   1729  CG1 VAL B 412      84.720 135.640 -31.150  1.00  0.00            
ATOM   1730  CG2 VAL B 412      86.380 133.850 -30.610  1.00  0.00            
ATOM   1731  C   VAL B 412      85.830 136.020 -33.840  1.00  0.00            
ATOM   1732  O   VAL B 412      84.820 135.830 -34.530  1.00  0.00            
ATOM   1733  N   ARG B 413      86.790 136.890 -34.100  1.00  0.00            
ATOM   1734  H   ARG B 413      87.710 136.790 -33.730  1.00  0.00            
ATOM   1735  CA  ARG B 413      86.640 138.090 -34.950  1.00  0.00            
ATOM   1736  CB  ARG B 413      87.980 138.840 -35.010  1.00  0.00            
ATOM   1737  CG  ARG B 413      88.120 139.960 -33.990  1.00  0.00            
ATOM   1738  CD  ARG B 413      89.490 140.640 -34.040  1.00  0.00            
ATOM   1739  NE  ARG B 413      89.720 141.330 -35.320  1.00  0.00            
ATOM   1740  HE  ARG B 413      89.120 142.130 -35.420  1.00  0.00            
ATOM   1741  CZ  ARG B 413      90.550 141.080 -36.340  1.00  0.00            
ATOM   1742  NH1 ARG B 413      91.530 140.180 -36.170  1.00  0.00            
ATOM   1743 1HH1 ARG B 413      91.620 139.700 -35.300  1.00  0.00            
ATOM   1744 2HH1 ARG B 413      92.160 139.980 -36.920  1.00  0.00            
ATOM   1745  NH2 ARG B 413      90.320 141.580 -37.560  1.00  0.00            
ATOM   1746 1HH2 ARG B 413      89.520 142.150 -37.730  1.00  0.00            
ATOM   1747 2HH2 ARG B 413      90.960 141.380 -38.310  1.00  0.00            
ATOM   1748  C   ARG B 413      86.260 137.610 -36.350  1.00  0.00            
ATOM   1749  O   ARG B 413      85.240 138.070 -36.860  1.00  0.00            
ATOM   1750  N   GLU B 414      87.150 136.920 -37.060  1.00  0.00            
ATOM   1751  H   GLU B 414      88.040 136.680 -36.670  1.00  0.00            
ATOM   1752  CA  GLU B 414      86.990 136.430 -38.430  1.00  0.00            
ATOM   1753  CB  GLU B 414      88.270 135.650 -38.730  1.00  0.00            
ATOM   1754  CG  GLU B 414      88.410 135.520 -40.240  1.00  0.00            
ATOM   1755  CD  GLU B 414      89.290 134.310 -40.590  1.00  0.00            
ATOM   1756  OE1 GLU B 414      90.170 134.540 -41.440  1.00  0.00            
ATOM   1757  OE2 GLU B 414      89.150 133.160 -40.120  1.00  0.00            
ATOM   1758  C   GLU B 414      85.760 135.560 -38.700  1.00  0.00            
ATOM   1759  O   GLU B 414      85.040 135.920 -39.630  1.00  0.00            
ATOM   1760  N   LYS B 415      85.450 134.680 -37.760  1.00  0.00            
ATOM   1761  H   LYS B 415      86.030 134.530 -36.960  1.00  0.00            
ATOM   1762  CA  LYS B 415      84.240 133.840 -37.790  1.00  0.00            
ATOM   1763  CB  LYS B 415      84.290 132.710 -36.770  1.00  0.00            
ATOM   1764  CG  LYS B 415      85.430 131.740 -37.110  1.00  0.00            
ATOM   1765  CD  LYS B 415      85.500 130.570 -36.130  1.00  0.00            
ATOM   1766  CE  LYS B 415      86.900 130.050 -35.800  1.00  0.00            
ATOM   1767 1MNZ LYS B 415      87.600 129.710 -37.180  1.00  0.00            
ATOM   1768 2MNZ LYS B 415      87.470 129.000 -36.840  1.00  0.00            
ATOM   1769  NZ  LYS B 415      87.510 129.380 -36.960  1.00  0.00            
ATOM   1770  HZ1 LYS B 415      87.800 130.070 -37.630  1.00  0.00            
ATOM   1771  HZ2 LYS B 415      88.300 128.850 -36.660  1.00  0.00            
ATOM   1772  HZ3 LYS B 415      86.840 128.770 -37.380  1.00  0.00            
ATOM   1773  C   LYS B 415      82.940 134.630 -37.690  1.00  0.00            
ATOM   1774  O   LYS B 415      81.920 134.220 -38.250  1.00  0.00            
ATOM   1775  N   LEU B 416      82.840 135.670 -36.870  1.00  0.00            
ATOM   1776  H   LEU B 416      83.560 135.920 -36.220  1.00  0.00            
ATOM   1777  CA  LEU B 416      81.660 136.550 -36.840  1.00  0.00            
ATOM   1778  CB  LEU B 416      81.710 137.530 -35.670  1.00  0.00            
ATOM   1779  CG  LEU B 416      80.830 136.850 -34.620  1.00  0.00            
ATOM   1780  CD1 LEU B 416      81.100 137.400 -33.220  1.00  0.00            
ATOM   1781  CD2 LEU B 416      79.350 137.100 -34.930  1.00  0.00            
ATOM   1782  C   LEU B 416      81.540 137.450 -38.070  1.00  0.00            
ATOM   1783  O   LEU B 416      80.470 137.430 -38.680  1.00  0.00            
ATOM   1784  N   GLU B 417      82.630 138.030 -38.560  1.00  0.00            
ATOM   1785  H   GLU B 417      83.480 138.150 -38.050  1.00  0.00            
ATOM   1786  CA  GLU B 417      82.630 138.540 -39.940  1.00  0.00            
ATOM   1787  CB  GLU B 417      84.050 138.950 -40.310  1.00  0.00            
ATOM   1788  CG  GLU B 417      84.690 140.150 -39.610  1.00  0.00            
ATOM   1789  CD  GLU B 417      85.930 140.810 -40.230  1.00  0.00            
ATOM   1790  OE1 GLU B 417      86.710 140.120 -40.920  1.00  0.00            
ATOM   1791  OE2 GLU B 417      86.070 142.030 -40.010  1.00  0.00            
ATOM   1792  C   GLU B 417      81.990 137.670 -41.030  1.00  0.00            
ATOM   1793  O   GLU B 417      81.250 138.160 -41.880  1.00  0.00            
ATOM   1794  N   ALA B 418      82.340 136.390 -40.970  1.00  0.00            
ATOM   1795  H   ALA B 418      83.040 136.040 -40.350  1.00  0.00            
ATOM   1796  CA  ALA B 418      81.700 135.390 -41.830  1.00  0.00            
ATOM   1797  CB  ALA B 418      82.340 134.040 -41.500  1.00  0.00            
ATOM   1798  C   ALA B 418      80.190 135.210 -41.650  1.00  0.00            
ATOM   1799  O   ALA B 418      79.480 135.270 -42.650  1.00  0.00            
ATOM   1800  N   LEU B 419      79.760 135.060 -40.400  1.00  0.00            
ATOM   1801  H   LEU B 419      80.360 135.080 -39.600  1.00  0.00            
ATOM   1802  CA  LEU B 419      78.330 134.860 -40.130  1.00  0.00            
ATOM   1803  CB  LEU B 419      78.150 133.990 -38.880  1.00  0.00            
ATOM   1804  CG  LEU B 419      78.770 132.600 -39.060  1.00  0.00            
ATOM   1805  CD1 LEU B 419      78.330 131.950 -37.750  1.00  0.00            
ATOM   1806  CD2 LEU B 419      78.280 131.770 -40.250  1.00  0.00            
ATOM   1807  C   LEU B 419      77.400 136.070 -40.220  1.00  0.00            
ATOM   1808  O   LEU B 419      76.180 135.920 -40.200  1.00  0.00            
ATOM   1809  N   GLY B 420      78.020 137.240 -40.110  1.00  0.00            
ATOM   1810  H   GLY B 420      79.000 137.360 -40.250  1.00  0.00            
ATOM   1811  CA  GLY B 420      77.280 138.460 -39.780  1.00  0.00            
ATOM   1812  C   GLY B 420      78.070 139.730 -39.470  1.00  0.00            
ATOM   1813  O   GLY B 420      78.800 140.230 -40.330  1.00  0.00            
ATOM   1814  N   VAL B 421      77.940 140.280 -38.270  1.00  0.00            
ATOM   1815  H   VAL B 421      77.370 139.870 -37.560  1.00  0.00            
ATOM   1816  CA  VAL B 421      78.610 141.520 -37.820  1.00  0.00            
ATOM   1817  CB  VAL B 421      77.840 141.940 -36.570  1.00  0.00            
ATOM   1818  CG1 VAL B 421      78.310 141.190 -35.330  1.00  0.00            
ATOM   1819  CG2 VAL B 421      77.810 143.460 -36.360  1.00  0.00            
ATOM   1820  C   VAL B 421      80.130 141.510 -37.890  1.00  0.00            
ATOM   1821  O   VAL B 421      80.830 140.590 -37.470  1.00  0.00            
ATOM   1822  N   PRO B 422      80.780 142.480 -38.530  1.00  0.00            
ATOM   1823  CA  PRO B 422      82.240 142.700 -38.500  1.00  0.00            
ATOM   1824  CB  PRO B 422      82.500 143.610 -39.700  1.00  0.00            
ATOM   1825  CG  PRO B 422      81.240 144.470 -39.700  1.00  0.00            
ATOM   1826  CD  PRO B 422      80.170 143.390 -39.510  1.00  0.00            
ATOM   1827  C   PRO B 422      82.810 143.330 -37.230  1.00  0.00            
ATOM   1828  O   PRO B 422      82.150 144.160 -36.610  1.00  0.00            
ATOM   1829  N   ASP B 423      84.130 143.220 -37.120  1.00  0.00            
ATOM   1830  H   ASP B 423      84.680 142.700 -37.780  1.00  0.00            
ATOM   1831  CA  ASP B 423      84.930 143.820 -36.040  1.00  0.00            
ATOM   1832  CB  ASP B 423      85.130 145.310 -36.310  1.00  0.00            
ATOM   1833  CG  ASP B 423      86.150 145.530 -37.430  1.00  0.00            
ATOM   1834  OD1 ASP B 423      85.910 146.230 -38.440  1.00  0.00            
ATOM   1835  OD2 ASP B 423      87.310 145.120 -37.230  1.00  0.00            
ATOM   1836  C   ASP B 423      84.410 143.720 -34.600  1.00  0.00            
ATOM   1837  O   ASP B 423      83.440 144.330 -34.150  1.00  0.00            
ATOM   1838  N   GLY B 424      85.470 143.590 -33.810  1.00  0.00            
ATOM   1839  H   GLY B 424      86.410 143.630 -34.140  1.00  0.00            
ATOM   1840  CA  GLY B 424      85.310 143.390 -32.360  1.00  0.00            
ATOM   1841  C   GLY B 424      86.330 144.190 -31.540  1.00  0.00            
ATOM   1842  O   GLY B 424      87.410 144.500 -32.030  1.00  0.00            
ATOM   1843  N   ALA B 425      86.020 144.360 -30.260  1.00  0.00            
ATOM   1844  H   ALA B 425      85.090 144.210 -29.910  1.00  0.00            
ATOM   1845  CA  ALA B 425      86.960 144.770 -29.210  1.00  0.00            
ATOM   1846  CB  ALA B 425      86.610 146.200 -28.790  1.00  0.00            
ATOM   1847  C   ALA B 425      86.960 143.850 -27.990  1.00  0.00            
ATOM   1848  O   ALA B 425      85.900 143.330 -27.650  1.00  0.00            
ATOM   1849  N   THR B 426      88.090 143.930 -27.290  1.00  0.00            
ATOM   1850  H   THR B 426      88.750 144.670 -27.420  1.00  0.00            
ATOM   1851  CA  THR B 426      88.490 142.950 -26.270  1.00  0.00            
ATOM   1852  CB  THR B 426      89.920 142.410 -26.340  1.00  0.00            
ATOM   1853  OG1 THR B 426      90.920 143.410 -26.540  1.00  0.00            
ATOM   1854  HG1 THR B 426      90.890 143.700 -27.490  1.00  0.00            
ATOM   1855  CG2 THR B 426      89.990 141.420 -27.500  1.00  0.00            
ATOM   1856  C   THR B 426      88.390 143.430 -24.820  1.00  0.00            
ATOM   1857  O   THR B 426      88.480 144.650 -24.640  1.00  0.00            
ATOM   1858  N   PHE B 427      88.140 142.460 -23.950  1.00  0.00            
ATOM   1859  H   PHE B 427      88.090 141.490 -24.190  1.00  0.00            
ATOM   1860  CA  PHE B 427      87.920 142.800 -22.530  1.00  0.00            
ATOM   1861  CB  PHE B 427      86.410 142.870 -22.340  1.00  0.00            
ATOM   1862  CG  PHE B 427      86.030 143.750 -21.140  1.00  0.00            
ATOM   1863  CD1 PHE B 427      85.840 143.290 -19.850  1.00  0.00            
ATOM   1864  HD1 PHE B 427      85.890 142.220 -19.640  1.00  0.00            
ATOM   1865  CD2 PHE B 427      85.960 145.120 -21.350  1.00  0.00            
ATOM   1866  HD2 PHE B 427      86.100 145.500 -22.360  1.00  0.00            
ATOM   1867  CE1 PHE B 427      85.580 144.170 -18.800  1.00  0.00            
ATOM   1868  HE1 PHE B 427      85.390 143.780 -17.800  1.00  0.00            
ATOM   1869  CE2 PHE B 427      85.730 146.030 -20.320  1.00  0.00            
ATOM   1870  HE2 PHE B 427      85.680 147.100 -20.520  1.00  0.00            
ATOM   1871  CZ  PHE B 427      85.570 145.540 -19.020  1.00  0.00            
ATOM   1872  HZ  PHE B 427      85.430 146.230 -18.190  1.00  0.00            
ATOM   1873  C   PHE B 427      88.560 141.750 -21.620  1.00  0.00            
ATOM   1874  O   PHE B 427      88.500 140.550 -21.850  1.00  0.00            
ATOM   1875  N   CYS B 428      88.950 142.300 -20.470  1.00  0.00            
ATOM   1876  H   CYS B 428      88.650 143.220 -20.220  1.00  0.00            
ATOM   1877  CA  CYS B 428      89.810 141.710 -19.440  1.00  0.00            
ATOM   1878  CB  CYS B 428      89.290 140.380 -18.900  1.00  0.00            
ATOM   1879  SG  CYS B 428      87.540 140.550 -18.420  1.00  0.00            
ATOM   1880  HG  CYS B 428      87.990 139.590 -17.630  1.00  0.00            
ATOM   1881  C   CYS B 428      91.190 141.530 -20.080  1.00  0.00            
ATOM   1882  O   CYS B 428      91.580 140.590 -20.770  1.00  0.00            
ATOM   1883  N   GLU B 429      92.090 142.390 -19.600  1.00  0.00            
ATOM   1884  H   GLU B 429      91.780 143.160 -19.040  1.00  0.00            
ATOM   1885  CA  GLU B 429      93.550 142.420 -19.730  1.00  0.00            
ATOM   1886  CB  GLU B 429      93.910 143.900 -19.910  1.00  0.00            
ATOM   1887  CG  GLU B 429      93.620 144.870 -18.770  1.00  0.00            
ATOM   1888  CD  GLU B 429      92.170 145.350 -18.800  1.00  0.00            
ATOM   1889  OE1 GLU B 429      91.730 146.270 -19.530  1.00  0.00            
ATOM   1890  OE2 GLU B 429      91.480 144.620 -18.050  1.00  0.00            
ATOM   1891  C   GLU B 429      94.270 141.750 -18.550  1.00  0.00            
ATOM   1892  O   GLU B 429      93.810 141.700 -17.410  1.00  0.00            
ATOM   1893  N   ASP B 430      95.420 141.180 -18.870  1.00  0.00            
ATOM   1894  H   ASP B 430      95.680 141.060 -19.830  1.00  0.00            
ATOM   1895  CA  ASP B 430      96.460 140.660 -17.970  1.00  0.00            
ATOM   1896  CB  ASP B 430      97.610 140.020 -18.760  1.00  0.00            
ATOM   1897  CG  ASP B 430      98.810 139.570 -17.930  1.00  0.00            
ATOM   1898  OD1 ASP B 430      98.800 138.370 -17.570  1.00  0.00            
ATOM   1899  OD2 ASP B 430      99.760 140.360 -17.760  1.00  0.00            
ATOM   1900  C   ASP B 430      97.100 141.670 -17.020  1.00  0.00            
ATOM   1901  O   ASP B 430      97.140 142.850 -17.350  1.00  0.00            
ATOM   1902  N   PHE B 431      97.500 141.190 -15.850  1.00  0.00            
ATOM   1903  H   PHE B 431      97.510 140.200 -15.660  1.00  0.00            
ATOM   1904  CA  PHE B 431      97.940 142.000 -14.700  1.00  0.00            
ATOM   1905  CB  PHE B 431      98.090 141.260 -13.370  1.00  0.00            
ATOM   1906  CG  PHE B 431      98.960 140.000 -13.350  1.00  0.00            
ATOM   1907  CD1 PHE B 431     100.340 139.950 -13.150  1.00  0.00            
ATOM   1908  HD1 PHE B 431     100.900 140.880 -13.200  1.00  0.00            
ATOM   1909  CD2 PHE B 431      98.270 138.800 -13.260  1.00  0.00            
ATOM   1910  HD2 PHE B 431      97.180 138.790 -13.380  1.00  0.00            
ATOM   1911  CE1 PHE B 431     101.040 138.770 -12.910  1.00  0.00            
ATOM   1912  HE1 PHE B 431     102.120 138.790 -12.800  1.00  0.00            
ATOM   1913  CE2 PHE B 431      98.960 137.620 -13.020  1.00  0.00            
ATOM   1914  HE2 PHE B 431      98.400 136.690 -13.020  1.00  0.00            
ATOM   1915  CZ  PHE B 431     100.330 137.580 -12.800  1.00  0.00            
ATOM   1916  HZ  PHE B 431     100.830 136.650 -12.540  1.00  0.00            
ATOM   1917  C   PHE B 431      99.180 142.870 -14.880  1.00  0.00            
ATOM   1918  O   PHE B 431      99.160 143.940 -14.270  1.00  0.00            
ATOM   1919  N   GLN B 432     100.120 142.410 -15.700  1.00  0.00            
ATOM   1920  H   GLN B 432     100.030 141.520 -16.150  1.00  0.00            
ATOM   1921  CA  GLN B 432     101.360 143.120 -16.050  1.00  0.00            
ATOM   1922  CB  GLN B 432     102.160 142.110 -16.870  1.00  0.00            
ATOM   1923  CG  GLN B 432     102.630 140.910 -16.040  1.00  0.00            
ATOM   1924  CD  GLN B 432     103.290 139.820 -16.890  1.00  0.00            
ATOM   1925  OE1 GLN B 432     104.410 139.320 -16.800  1.00  0.00            
ATOM   1926  NE2 GLN B 432     102.410 139.230 -17.690  1.00  0.00            
ATOM   1927 1HE2 GLN B 432     101.450 139.520 -17.670  1.00  0.00            
ATOM   1928 2HE2 GLN B 432     102.700 138.500 -18.300  1.00  0.00            
ATOM   1929  C   GLN B 432     101.130 144.370 -16.900  1.00  0.00            
ATOM   1930  O   GLN B 432     102.090 145.130 -17.020  1.00  0.00            
ATOM   1931  N   VAL B 433     100.070 144.410 -17.710  1.00  0.00            
ATOM   1932  H   VAL B 433      99.460 143.630 -17.820  1.00  0.00            
ATOM   1933  CA  VAL B 433      99.690 145.580 -18.520  1.00  0.00            
ATOM   1934  CB  VAL B 433      99.410 145.050 -19.930  1.00  0.00            
ATOM   1935  CG1 VAL B 433     100.580 144.230 -20.470  1.00  0.00            
ATOM   1936  CG2 VAL B 433      98.020 144.480 -20.210  1.00  0.00            
ATOM   1937  C   VAL B 433      98.600 146.380 -17.800  1.00  0.00            
ATOM   1938  O   VAL B 433      97.810 145.810 -17.040  1.00  0.00            
ATOM   1939  N   PRO B 434      98.730 147.700 -17.740  1.00  0.00            
ATOM   1940  CA  PRO B 434      97.580 148.490 -17.270  1.00  0.00            
ATOM   1941  CB  PRO B 434      98.090 149.920 -17.100  1.00  0.00            
ATOM   1942  CG  PRO B 434      99.180 149.990 -18.180  1.00  0.00            
ATOM   1943  CD  PRO B 434      99.840 148.620 -18.020  1.00  0.00            
ATOM   1944  C   PRO B 434      96.270 148.450 -18.060  1.00  0.00            
ATOM   1945  O   PRO B 434      96.140 148.750 -19.250  1.00  0.00            
ATOM   1946  N   GLY B 435      95.230 148.390 -17.250  1.00  0.00            
ATOM   1947  H   GLY B 435      95.340 148.400 -16.250  1.00  0.00            
ATOM   1948  CA  GLY B 435      93.820 148.320 -17.670  1.00  0.00            
ATOM   1949  C   GLY B 435      93.280 149.430 -18.580  1.00  0.00            
ATOM   1950  O   GLY B 435      93.730 150.560 -18.410  1.00  0.00            
ATOM   1951  N   ARG B 436      92.200 149.130 -19.290  1.00  0.00            
ATOM   1952  H   ARG B 436      91.780 148.230 -19.160  1.00  0.00            
ATOM   1953  CA  ARG B 436      91.390 149.850 -20.290  1.00  0.00            
ATOM   1954  CB  ARG B 436      90.820 151.230 -19.940  1.00  0.00            
ATOM   1955  CG  ARG B 436      89.760 151.020 -18.860  1.00  0.00            
ATOM   1956  CD  ARG B 436      89.260 152.310 -18.210  1.00  0.00            
ATOM   1957  NE  ARG B 436      88.060 151.840 -17.510  1.00  0.00            
ATOM   1958  HE  ARG B 436      87.690 150.970 -17.850  1.00  0.00            
ATOM   1959  CZ  ARG B 436      87.440 152.450 -16.490  1.00  0.00            
ATOM   1960  NH1 ARG B 436      87.780 153.650 -15.990  1.00  0.00            
ATOM   1961 1HH1 ARG B 436      88.550 154.160 -16.390  1.00  0.00            
ATOM   1962 2HH1 ARG B 436      87.260 154.040 -15.230  1.00  0.00            
ATOM   1963  NH2 ARG B 436      86.420 151.910 -15.810  1.00  0.00            
ATOM   1964 1HH2 ARG B 436      86.080 151.000 -16.060  1.00  0.00            
ATOM   1965 2HH2 ARG B 436      86.000 152.410 -15.060  1.00  0.00            
ATOM   1966  C   ARG B 436      92.130 150.090 -21.610  1.00  0.00            
ATOM   1967  O   ARG B 436      93.020 150.930 -21.740  1.00  0.00            
ATOM   1968  N   GLY B 437      92.070 149.020 -22.390  1.00  0.00            
ATOM   1969  H   GLY B 437      91.590 148.190 -22.100  1.00  0.00            
ATOM   1970  CA  GLY B 437      92.660 148.890 -23.730  1.00  0.00            
ATOM   1971  C   GLY B 437      91.920 149.410 -24.960  1.00  0.00            
ATOM   1972  O   GLY B 437      92.220 150.530 -25.380  1.00  0.00            
ATOM   1973  N   GLU B 438      91.240 148.480 -25.620  1.00  0.00            
ATOM   1974  H   GLU B 438      91.390 147.500 -25.510  1.00  0.00            
ATOM   1975  CA  GLU B 438      90.190 148.850 -26.580  1.00  0.00            
ATOM   1976  CB  GLU B 438      89.790 147.740 -27.550  1.00  0.00            
ATOM   1977  CG  GLU B 438      91.070 147.150 -28.150  1.00  0.00            
ATOM   1978  CD  GLU B 438      90.690 146.100 -29.200  1.00  0.00            
ATOM   1979  OE1 GLU B 438      90.700 146.500 -30.380  1.00  0.00            
ATOM   1980  OE2 GLU B 438      90.790 144.900 -28.840  1.00  0.00            
ATOM   1981  C   GLU B 438      88.860 149.410 -26.060  1.00  0.00            
ATOM   1982  O   GLU B 438      88.110 150.100 -26.760  1.00  0.00            
ATOM   1983  N   LEU B 439      88.510 149.010 -24.840  1.00  0.00            
ATOM   1984  H   LEU B 439      89.110 148.440 -24.280  1.00  0.00            
ATOM   1985  CA  LEU B 439      87.240 149.350 -24.180  1.00  0.00            
ATOM   1986  CB  LEU B 439      86.380 148.100 -23.960  1.00  0.00            
ATOM   1987  CG  LEU B 439      85.710 147.640 -25.260  1.00  0.00            
ATOM   1988  CD1 LEU B 439      84.970 146.320 -25.070  1.00  0.00            
ATOM   1989  CD2 LEU B 439      84.780 148.680 -25.900  1.00  0.00            
ATOM   1990  C   LEU B 439      87.470 150.050 -22.840  1.00  0.00            
ATOM   1991  O   LEU B 439      88.550 150.600 -22.680  1.00  0.00            
ATOM   1992  N   SER B 440      86.390 150.540 -22.240  1.00  0.00            
ATOM   1993  H   SER B 440      85.480 150.550 -22.660  1.00  0.00            
ATOM   1994  CA  SER B 440      86.470 151.110 -20.890  1.00  0.00            
ATOM   1995  CB  SER B 440      85.850 152.510 -20.940  1.00  0.00            
ATOM   1996  OG  SER B 440      86.470 153.330 -19.950  1.00  0.00            
ATOM   1997  HG  SER B 440      87.080 153.980 -20.410  1.00  0.00            
ATOM   1998  C   SER B 440      85.910 150.180 -19.810  1.00  0.00            
ATOM   1999  O   SER B 440      86.720 149.670 -19.040  1.00  0.00            
ATOM   2000  N   CYS B 441      84.590 150.020 -19.770  1.00  0.00            
ATOM   2001  H   CYS B 441      83.970 150.490 -20.400  1.00  0.00            
ATOM   2002  CA  CYS B 441      83.920 149.120 -18.810  1.00  0.00            
ATOM   2003  CB  CYS B 441      83.350 149.940 -17.650  1.00  0.00            
ATOM   2004  SG  CYS B 441      84.250 149.660 -16.080  1.00  0.00            
ATOM   2005  HG  CYS B 441      83.340 148.690 -16.110  1.00  0.00            
ATOM   2006  C   CYS B 441      82.760 148.340 -19.420  1.00  0.00            
ATOM   2007  O   CYS B 441      82.240 148.810 -20.430  1.00  0.00            
ATOM   2008  N   LEU B 442      82.470 147.160 -18.880  1.00  0.00            
ATOM   2009  H   LEU B 442      83.030 146.700 -18.190  1.00  0.00            
ATOM   2010  CA  LEU B 442      81.270 146.440 -19.330  1.00  0.00            
ATOM   2011  CB  LEU B 442      81.180 145.090 -18.620  1.00  0.00            
ATOM   2012  CG  LEU B 442      81.870 143.950 -19.380  1.00  0.00            
ATOM   2013  CD1 LEU B 442      81.620 142.600 -18.710  1.00  0.00            
ATOM   2014  CD2 LEU B 442      81.390 143.970 -20.830  1.00  0.00            
ATOM   2015  C   LEU B 442      79.950 147.190 -19.130  1.00  0.00            
ATOM   2016  O   LEU B 442      79.140 146.890 -20.010  1.00  0.00            
ATOM   2017  N   GLN B 443      79.800 147.960 -18.050  1.00  0.00            
ATOM   2018  H   GLN B 443      80.500 147.960 -17.340  1.00  0.00            
ATOM   2019  CA  GLN B 443      78.700 148.870 -17.690  1.00  0.00            
ATOM   2020  CB  GLN B 443      78.940 149.510 -16.320  1.00  0.00            
ATOM   2021  CG  GLN B 443      79.010 148.620 -15.070  1.00  0.00            
ATOM   2022  CD  GLN B 443      79.380 149.470 -13.860  1.00  0.00            
ATOM   2023  OE1 GLN B 443      78.570 150.040 -13.130  1.00  0.00            
ATOM   2024  NE2 GLN B 443      80.670 149.390 -13.540  1.00  0.00            
ATOM   2025 1HE2 GLN B 443      81.280 148.810 -14.070  1.00  0.00            
ATOM   2026 2HE2 GLN B 443      81.020 149.900 -12.760  1.00  0.00            
ATOM   2027  C   GLN B 443      78.390 149.940 -18.730  1.00  0.00            
ATOM   2028  O   GLN B 443      77.220 150.300 -18.890  1.00  0.00            
ATOM   2029  N   ASP B 444      79.370 150.410 -19.490  1.00  0.00            
ATOM   2030  H   ASP B 444      80.340 150.270 -19.260  1.00  0.00            
ATOM   2031  CA  ASP B 444      79.160 151.180 -20.730  1.00  0.00            
ATOM   2032  CB  ASP B 444      80.060 152.420 -20.830  1.00  0.00            
ATOM   2033  CG  ASP B 444      81.430 152.170 -20.200  1.00  0.00            
ATOM   2034  OD1 ASP B 444      81.610 152.430 -18.990  1.00  0.00            
ATOM   2035  OD2 ASP B 444      82.340 151.790 -20.960  1.00  0.00            
ATOM   2036  C   ASP B 444      79.010 150.410 -22.040  1.00  0.00            
ATOM   2037  O   ASP B 444      77.960 150.530 -22.680  1.00  0.00            
ATOM   2038  N   ALA B 445      79.960 149.500 -22.230  1.00  0.00            
ATOM   2039  H   ALA B 445      80.730 149.380 -21.590  1.00  0.00            
ATOM   2040  CA  ALA B 445      79.960 148.620 -23.400  1.00  0.00            
ATOM   2041  CB  ALA B 445      81.070 147.570 -23.310  1.00  0.00            
ATOM   2042  C   ALA B 445      78.730 147.810 -23.790  1.00  0.00            
ATOM   2043  O   ALA B 445      78.460 147.640 -24.980  1.00  0.00            
ATOM   2044  N   ILE B 446      78.030 147.270 -22.800  1.00  0.00            
ATOM   2045  H   ILE B 446      78.370 147.260 -21.860  1.00  0.00            
ATOM   2046  CA  ILE B 446      76.710 146.640 -22.960  1.00  0.00            
ATOM   2047  CB  ILE B 446      76.110 145.990 -21.710  1.00  0.00            
ATOM   2048  CG1 ILE B 446      76.010 147.050 -20.600  1.00  0.00            
ATOM   2049  CG2 ILE B 446      76.960 144.820 -21.230  1.00  0.00            
ATOM   2050  CD  ILE B 446      74.960 146.640 -19.560  1.00  0.00            
ATOM   2051  C   ILE B 446      75.680 147.440 -23.740  1.00  0.00            
ATOM   2052  O   ILE B 446      75.000 146.800 -24.550  1.00  0.00            
ATOM   2053  N   ASP B 447      75.760 148.770 -23.690  1.00  0.00            
ATOM   2054  H   ASP B 447      76.470 149.280 -23.200  1.00  0.00            
ATOM   2055  CA  ASP B 447      74.730 149.550 -24.390  1.00  0.00            
ATOM   2056  CB  ASP B 447      74.660 150.900 -23.680  1.00  0.00            
ATOM   2057  CG  ASP B 447      73.490 151.810 -24.050  1.00  0.00            
ATOM   2058  OD1 ASP B 447      72.360 151.300 -23.860  1.00  0.00            
ATOM   2059  OD2 ASP B 447      73.670 152.960 -24.500  1.00  0.00            
ATOM   2060  C   ASP B 447      74.960 149.720 -25.890  1.00  0.00            
ATOM   2061  O   ASP B 447      74.300 148.980 -26.620  1.00  0.00            
ATOM   2062  N   HIS B 448      76.160 150.210 -26.160  1.00  0.00            
ATOM   2063  H   HIS B 448      76.820 150.410 -25.440  1.00  0.00            
ATOM   2064  CA  HIS B 448      76.670 150.510 -27.510  1.00  0.00            
ATOM   2065  CB  HIS B 448      77.470 151.820 -27.610  1.00  0.00            
ATOM   2066  CG  HIS B 448      78.670 152.000 -26.690  1.00  0.00            
ATOM   2067  ND1 HIS B 448      78.610 152.570 -25.490  1.00  0.00            
ATOM   2068  CD2 HIS B 448      79.910 151.680 -27.070  1.00  0.00            
ATOM   2069  HD2 HIS B 448      80.210 151.160 -27.980  1.00  0.00            
ATOM   2070  CE1 HIS B 448      79.890 152.610 -25.140  1.00  0.00            
ATOM   2071  HE1 HIS B 448      80.250 152.990 -24.180  1.00  0.00            
ATOM   2072  NE2 HIS B 448      80.690 152.140 -26.100  1.00  0.00            
ATOM   2073  HE2 HIS B 448      81.680 152.120 -26.090  1.00  0.00            
ATOM   2074  C   HIS B 448      77.310 149.320 -28.210  1.00  0.00            
ATOM   2075  O   HIS B 448      77.920 149.540 -29.260  1.00  0.00            
ATOM   2076  N   SER B 449      77.210 148.090 -27.710  1.00  0.00            
ATOM   2077  H   SER B 449      76.860 147.910 -26.790  1.00  0.00            
ATOM   2078  CA  SER B 449      77.600 146.880 -28.450  1.00  0.00            
ATOM   2079  CB  SER B 449      78.510 145.980 -27.600  1.00  0.00            
ATOM   2080  OG  SER B 449      79.080 144.960 -28.420  1.00  0.00            
ATOM   2081  HG  SER B 449      79.600 145.400 -29.150  1.00  0.00            
ATOM   2082  C   SER B 449      76.420 145.990 -28.830  1.00  0.00            
ATOM   2083  O   SER B 449      75.320 146.130 -28.320  1.00  0.00            
ATOM   2084  N   ALA B 450      76.740 145.330 -29.950  1.00  0.00            
ATOM   2085  H   ALA B 450      77.620 145.450 -30.410  1.00  0.00            
ATOM   2086  CA  ALA B 450      75.850 144.360 -30.600  1.00  0.00            
ATOM   2087  CB  ALA B 450      76.220 144.020 -32.050  1.00  0.00            
ATOM   2088  C   ALA B 450      75.750 143.010 -29.890  1.00  0.00            
ATOM   2089  O   ALA B 450      74.670 142.440 -29.710  1.00  0.00            
ATOM   2090  N   PHE B 451      76.890 142.500 -29.430  1.00  0.00            
ATOM   2091  H   PHE B 451      77.750 143.010 -29.430  1.00  0.00            
ATOM   2092  CA  PHE B 451      77.000 141.140 -28.890  1.00  0.00            
ATOM   2093  CB  PHE B 451      77.400 140.080 -29.920  1.00  0.00            
ATOM   2094  CG  PHE B 451      76.220 139.870 -30.870  1.00  0.00            
ATOM   2095  CD1 PHE B 451      75.040 139.370 -30.310  1.00  0.00            
ATOM   2096  HD1 PHE B 451      75.040 138.920 -29.310  1.00  0.00            
ATOM   2097  CD2 PHE B 451      76.210 140.270 -32.200  1.00  0.00            
ATOM   2098  HD2 PHE B 451      77.150 140.610 -32.640  1.00  0.00            
ATOM   2099  CE1 PHE B 451      73.880 139.460 -31.060  1.00  0.00            
ATOM   2100  HE1 PHE B 451      72.940 139.170 -30.600  1.00  0.00            
ATOM   2101  CE2 PHE B 451      75.060 140.270 -32.970  1.00  0.00            
ATOM   2102  HE2 PHE B 451      75.100 140.550 -34.030  1.00  0.00            
ATOM   2103  CZ  PHE B 451      73.860 139.900 -32.380  1.00  0.00            
ATOM   2104  HZ  PHE B 451      72.920 139.960 -32.930  1.00  0.00            
ATOM   2105  C   PHE B 451      78.060 140.970 -27.800  1.00  0.00            
ATOM   2106  O   PHE B 451      79.090 141.650 -27.850  1.00  0.00            
ATOM   2107  N   ILE B 452      77.680 140.210 -26.780  1.00  0.00            
ATOM   2108  H   ILE B 452      76.780 139.780 -26.760  1.00  0.00            
ATOM   2109  CA  ILE B 452      78.490 139.910 -25.590  1.00  0.00            
ATOM   2110  CB  ILE B 452      77.780 140.150 -24.250  1.00  0.00            
ATOM   2111  CG1 ILE B 452      77.330 141.600 -24.050  1.00  0.00            
ATOM   2112  CG2 ILE B 452      78.870 140.030 -23.190  1.00  0.00            
ATOM   2113  CD  ILE B 452      76.100 141.630 -23.150  1.00  0.00            
ATOM   2114  C   ILE B 452      78.940 138.450 -25.720  1.00  0.00            
ATOM   2115  O   ILE B 452      78.230 137.610 -25.160  1.00  0.00            
ATOM   2116  N   ILE B 453      80.220 138.290 -26.040  1.00  0.00            
ATOM   2117  H   ILE B 453      80.860 139.050 -26.110  1.00  0.00            
ATOM   2118  CA  ILE B 453      80.810 136.980 -26.330  1.00  0.00            
ATOM   2119  CB  ILE B 453      81.400 137.070 -27.740  1.00  0.00            
ATOM   2120  CG1 ILE B 453      80.430 137.640 -28.770  1.00  0.00            
ATOM   2121  CG2 ILE B 453      82.050 135.750 -28.170  1.00  0.00            
ATOM   2122  CD  ILE B 453      79.160 136.840 -29.100  1.00  0.00            
ATOM   2123  C   ILE B 453      81.800 136.590 -25.220  1.00  0.00            
ATOM   2124  O   ILE B 453      82.970 136.920 -25.100  1.00  0.00            
ATOM   2125  N   LEU B 454      81.230 135.630 -24.500  1.00  0.00            
ATOM   2126  H   LEU B 454      80.320 135.250 -24.680  1.00  0.00            
ATOM   2127  CA  LEU B 454      81.970 135.070 -23.360  1.00  0.00            
ATOM   2128  CB  LEU B 454      80.890 134.780 -22.310  1.00  0.00            
ATOM   2129  CG  LEU B 454      80.210 136.060 -21.820  1.00  0.00            
ATOM   2130  CD1 LEU B 454      78.860 135.730 -21.160  1.00  0.00            
ATOM   2131  CD2 LEU B 454      81.070 136.790 -20.790  1.00  0.00            
ATOM   2132  C   LEU B 454      82.740 133.790 -23.690  1.00  0.00            
ATOM   2133  O   LEU B 454      82.160 132.710 -23.870  1.00  0.00            
ATOM   2134  N   LEU B 455      84.050 133.890 -23.860  1.00  0.00            
ATOM   2135  H   LEU B 455      84.510 134.770 -23.740  1.00  0.00            
ATOM   2136  CA  LEU B 455      84.990 132.820 -24.230  1.00  0.00            
ATOM   2137  CB  LEU B 455      86.310 133.390 -24.750  1.00  0.00            
ATOM   2138  CG  LEU B 455      86.250 133.930 -26.180  1.00  0.00            
ATOM   2139  CD1 LEU B 455      87.560 134.540 -26.680  1.00  0.00            
ATOM   2140  CD2 LEU B 455      85.790 132.860 -27.170  1.00  0.00            
ATOM   2141  C   LEU B 455      85.110 131.620 -23.280  1.00  0.00            
ATOM   2142  O   LEU B 455      86.090 131.520 -22.540  1.00  0.00            
ATOM   2143  N   LEU B 456      84.140 130.720 -23.360  1.00  0.00            
ATOM   2144  H   LEU B 456      83.350 130.840 -23.960  1.00  0.00            
ATOM   2145  CA  LEU B 456      84.100 129.460 -22.600  1.00  0.00            
ATOM   2146  CB  LEU B 456      82.690 128.910 -22.360  1.00  0.00            
ATOM   2147  CG  LEU B 456      82.230 129.250 -20.940  1.00  0.00            
ATOM   2148  CD1 LEU B 456      81.590 130.640 -21.060  1.00  0.00            
ATOM   2149  CD2 LEU B 456      81.270 128.170 -20.440  1.00  0.00            
ATOM   2150  C   LEU B 456      85.030 128.280 -22.890  1.00  0.00            
ATOM   2151  O   LEU B 456      84.560 127.150 -22.980  1.00  0.00            
ATOM   2152  N   THR B 457      86.310 128.610 -22.700  1.00  0.00            
ATOM   2153  H   THR B 457      86.530 129.570 -22.510  1.00  0.00            
ATOM   2154  CA  THR B 457      87.550 127.830 -22.690  1.00  0.00            
ATOM   2155  CB  THR B 457      88.560 128.380 -23.700  1.00  0.00            
ATOM   2156  OG1 THR B 457      89.730 127.590 -23.880  1.00  0.00            
ATOM   2157  HG1 THR B 457      90.500 128.210 -24.070  1.00  0.00            
ATOM   2158  CG2 THR B 457      88.850 129.850 -23.400  1.00  0.00            
ATOM   2159  C   THR B 457      88.190 127.600 -21.310  1.00  0.00            
ATOM   2160  O   THR B 457      88.100 128.520 -20.510  1.00  0.00            
ATOM   2161  N   SER B 458      89.070 126.610 -21.260  1.00  0.00            
ATOM   2162  H   SER B 458      89.250 126.030 -22.050  1.00  0.00            
ATOM   2163  CA  SER B 458      89.890 126.240 -20.090  1.00  0.00            
ATOM   2164  CB  SER B 458      90.820 125.060 -20.390  1.00  0.00            
ATOM   2165  OG  SER B 458      91.610 125.270 -21.560  1.00  0.00            
ATOM   2166  HG  SER B 458      92.420 124.690 -21.490  1.00  0.00            
ATOM   2167  C   SER B 458      90.780 127.240 -19.350  1.00  0.00            
ATOM   2168  O   SER B 458      90.730 127.200 -18.120  1.00  0.00            
ATOM   2169  N   ASN B 459      91.390 128.220 -20.000  1.00  0.00            
ATOM   2170  H   ASN B 459      91.500 128.180 -20.990  1.00  0.00            
ATOM   2171  CA  ASN B 459      91.980 129.450 -19.450  1.00  0.00            
ATOM   2172  CB  ASN B 459      92.610 130.270 -20.580  1.00  0.00            
ATOM   2173  CG  ASN B 459      93.550 129.530 -21.530  1.00  0.00            
ATOM   2174  OD1 ASN B 459      93.250 128.610 -22.290  1.00  0.00            
ATOM   2175  ND2 ASN B 459      94.840 129.790 -21.380  1.00  0.00            
ATOM   2176 1HD2 ASN B 459      95.150 130.430 -20.680  1.00  0.00            
ATOM   2177 2HD2 ASN B 459      95.510 129.330 -21.970  1.00  0.00            
ATOM   2178  C   ASN B 459      91.130 130.490 -18.710  1.00  0.00            
ATOM   2179  O   ASN B 459      91.630 131.420 -18.090  1.00  0.00            
ATOM   2180  N   PHE B 460      89.810 130.360 -18.760  1.00  0.00            
ATOM   2181  H   PHE B 460      89.390 129.590 -19.240  1.00  0.00            
ATOM   2182  CA  PHE B 460      88.770 131.230 -18.190  1.00  0.00            
ATOM   2183  CB  PHE B 460      88.080 132.000 -19.320  1.00  0.00            
ATOM   2184  CG  PHE B 460      87.390 133.350 -19.060  1.00  0.00            
ATOM   2185  CD1 PHE B 460      86.820 134.060 -20.110  1.00  0.00            
ATOM   2186  HD1 PHE B 460      86.470 133.520 -20.990  1.00  0.00            
ATOM   2187  CD2 PHE B 460      87.630 134.060 -17.890  1.00  0.00            
ATOM   2188  HD2 PHE B 460      88.060 133.520 -17.040  1.00  0.00            
ATOM   2189  CE1 PHE B 460      86.680 135.440 -20.080  1.00  0.00            
ATOM   2190  HE1 PHE B 460      86.380 136.000 -20.970  1.00  0.00            
ATOM   2191  CE2 PHE B 460      87.360 135.410 -17.750  1.00  0.00            
ATOM   2192  HE2 PHE B 460      87.500 135.920 -16.800  1.00  0.00            
ATOM   2193  CZ  PHE B 460      86.910 136.100 -18.870  1.00  0.00            
ATOM   2194  HZ  PHE B 460      86.750 137.170 -18.810  1.00  0.00            
ATOM   2195  C   PHE B 460      87.810 130.530 -17.230  1.00  0.00            
ATOM   2196  O   PHE B 460      87.090 129.650 -17.700  1.00  0.00            
ATOM   2197  N   ASP B 461      87.870 130.730 -15.910  1.00  0.00            
ATOM   2198  H   ASP B 461      88.660 131.180 -15.490  1.00  0.00            
ATOM   2199  CA  ASP B 461      86.850 130.330 -14.940  1.00  0.00            
ATOM   2200  CB  ASP B 461      87.370 130.630 -13.530  1.00  0.00            
ATOM   2201  CG  ASP B 461      86.560 130.160 -12.320  1.00  0.00            
ATOM   2202  OD1 ASP B 461      87.070 129.660 -11.290  1.00  0.00            
ATOM   2203  OD2 ASP B 461      85.310 130.260 -12.360  1.00  0.00            
ATOM   2204  C   ASP B 461      85.570 131.120 -15.220  1.00  0.00            
ATOM   2205  O   ASP B 461      85.540 132.350 -15.250  1.00  0.00            
ATOM   2206  N   CYS B 462      84.560 130.310 -15.530  1.00  0.00            
ATOM   2207  H   CYS B 462      84.650 129.310 -15.470  1.00  0.00            
ATOM   2208  CA  CYS B 462      83.230 130.740 -15.970  1.00  0.00            
ATOM   2209  CB  CYS B 462      82.390 129.490 -16.240  1.00  0.00            
ATOM   2210  SG  CYS B 462      81.810 128.630 -14.730  1.00  0.00            
ATOM   2211  HG  CYS B 462      81.700 127.710 -15.690  1.00  0.00            
ATOM   2212  C   CYS B 462      82.490 131.620 -14.960  1.00  0.00            
ATOM   2213  O   CYS B 462      81.810 132.560 -15.380  1.00  0.00            
ATOM   2214  N   ARG B 463      82.700 131.490 -13.660  1.00  0.00            
ATOM   2215  H   ARG B 463      83.270 130.750 -13.290  1.00  0.00            
ATOM   2216  CA  ARG B 463      82.150 132.380 -12.630  1.00  0.00            
ATOM   2217  CB  ARG B 463      82.320 131.710 -11.260  1.00  0.00            
ATOM   2218  CG  ARG B 463      81.390 130.520 -10.990  1.00  0.00            
ATOM   2219  CD  ARG B 463      81.700 129.930  -9.620  1.00  0.00            
ATOM   2220  NE  ARG B 463      83.030 129.330  -9.490  1.00  0.00            
ATOM   2221  HE  ARG B 463      83.770 129.990  -9.590  1.00  0.00            
ATOM   2222  CZ  ARG B 463      83.350 128.040  -9.280  1.00  0.00            
ATOM   2223  NH1 ARG B 463      82.400 127.120  -9.070  1.00  0.00            
ATOM   2224 1HH1 ARG B 463      81.440 127.390  -9.070  1.00  0.00            
ATOM   2225 2HH1 ARG B 463      82.660 126.170  -8.910  1.00  0.00            
ATOM   2226  NH2 ARG B 463      84.610 127.720  -8.960  1.00  0.00            
ATOM   2227 1HH2 ARG B 463      85.310 128.430  -8.880  1.00  0.00            
ATOM   2228 2HH2 ARG B 463      84.860 126.760  -8.800  1.00  0.00            
ATOM   2229  C   ARG B 463      82.700 133.810 -12.620  1.00  0.00            
ATOM   2230  O   ARG B 463      82.050 134.750 -12.170  1.00  0.00            
ATOM   2231  N   LEU B 464      83.850 134.080 -13.220  1.00  0.00            
ATOM   2232  H   LEU B 464      84.460 133.350 -13.530  1.00  0.00            
ATOM   2233  CA  LEU B 464      84.410 135.410 -13.530  1.00  0.00            
ATOM   2234  CB  LEU B 464      85.940 135.310 -13.580  1.00  0.00            
ATOM   2235  CG  LEU B 464      86.550 135.530 -12.190  1.00  0.00            
ATOM   2236  CD1 LEU B 464      87.590 134.450 -11.950  1.00  0.00            
ATOM   2237  CD2 LEU B 464      87.010 136.990 -12.050  1.00  0.00            
ATOM   2238  C   LEU B 464      83.810 136.280 -14.630  1.00  0.00            
ATOM   2239  O   LEU B 464      82.920 137.120 -14.430  1.00  0.00            
ATOM   2240  N   SER B 465      83.770 135.600 -15.770  1.00  0.00            
ATOM   2241  H   SER B 465      84.120 134.670 -15.860  1.00  0.00            
ATOM   2242  CA  SER B 465      83.190 136.170 -17.000  1.00  0.00            
ATOM   2243  CB  SER B 465      83.640 135.210 -18.100  1.00  0.00            
ATOM   2244  OG  SER B 465      83.300 133.850 -17.820  1.00  0.00            
ATOM   2245  HG  SER B 465      83.680 133.270 -18.540  1.00  0.00            
ATOM   2246  C   SER B 465      81.680 136.360 -16.960  1.00  0.00            
ATOM   2247  O   SER B 465      81.240 137.450 -17.350  1.00  0.00            
ATOM   2248  N   LEU B 466      80.900 135.330 -16.630  1.00  0.00            
ATOM   2249  H   LEU B 466      81.240 134.400 -16.540  1.00  0.00            
ATOM   2250  CA  LEU B 466      79.470 135.520 -16.380  1.00  0.00            
ATOM   2251  CB  LEU B 466      78.800 134.140 -16.330  1.00  0.00            
ATOM   2252  CG  LEU B 466      78.730 133.410 -17.660  1.00  0.00            
ATOM   2253  CD1 LEU B 466      80.100 132.860 -18.070  1.00  0.00            
ATOM   2254  CD2 LEU B 466      77.760 132.230 -17.460  1.00  0.00            
ATOM   2255  C   LEU B 466      79.150 136.520 -15.260  1.00  0.00            
ATOM   2256  O   LEU B 466      78.480 137.500 -15.580  1.00  0.00            
ATOM   2257  N   HIS B 467      79.530 136.370 -14.000  1.00  0.00            
ATOM   2258  H   HIS B 467      80.000 135.560 -13.660  1.00  0.00            
ATOM   2259  CA  HIS B 467      79.280 137.400 -12.980  1.00  0.00            
ATOM   2260  CB  HIS B 467      79.800 136.910 -11.630  1.00  0.00            
ATOM   2261  CG  HIS B 467      79.040 135.680 -11.110  1.00  0.00            
ATOM   2262  ND1 HIS B 467      77.750 135.400 -11.270  1.00  0.00            
ATOM   2263  CD2 HIS B 467      79.650 134.940 -10.190  1.00  0.00            
ATOM   2264  HD2 HIS B 467      80.690 135.000  -9.870  1.00  0.00            
ATOM   2265  CE1 HIS B 467      77.580 134.410 -10.410  1.00  0.00            
ATOM   2266  HE1 HIS B 467      76.630 133.900 -10.250  1.00  0.00            
ATOM   2267  NE2 HIS B 467      78.700 134.110  -9.760  1.00  0.00            
ATOM   2268  HE2 HIS B 467      78.820 133.400  -9.080  1.00  0.00            
ATOM   2269  C   HIS B 467      79.760 138.840 -13.210  1.00  0.00            
ATOM   2270  O   HIS B 467      79.100 139.780 -12.780  1.00  0.00            
ATOM   2271  N   GLN B 468      80.770 139.040 -14.060  1.00  0.00            
ATOM   2272  H   GLN B 468      81.320 138.280 -14.400  1.00  0.00            
ATOM   2273  CA  GLN B 468      81.200 140.340 -14.590  1.00  0.00            
ATOM   2274  CB  GLN B 468      82.440 140.170 -15.470  1.00  0.00            
ATOM   2275  CG  GLN B 468      83.700 140.910 -15.020  1.00  0.00            
ATOM   2276  CD  GLN B 468      83.620 142.430 -14.920  1.00  0.00            
ATOM   2277  OE1 GLN B 468      84.180 143.060 -14.020  1.00  0.00            
ATOM   2278  NE2 GLN B 468      83.150 143.100 -15.970  1.00  0.00            
ATOM   2279 1HE2 GLN B 468      82.870 142.610 -16.790  1.00  0.00            
ATOM   2280 2HE2 GLN B 468      83.090 144.100 -15.940  1.00  0.00            
ATOM   2281  C   GLN B 468      80.140 141.140 -15.350  1.00  0.00            
ATOM   2282  O   GLN B 468      79.800 142.260 -15.000  1.00  0.00            
ATOM   2283  N   VAL B 469      79.620 140.430 -16.360  1.00  0.00            
ATOM   2284  H   VAL B 469      79.940 139.500 -16.550  1.00  0.00            
ATOM   2285  CA  VAL B 469      78.570 140.860 -17.290  1.00  0.00            
ATOM   2286  CB  VAL B 469      78.360 139.860 -18.430  1.00  0.00            
ATOM   2287  CG1 VAL B 469      77.120 140.100 -19.290  1.00  0.00            
ATOM   2288  CG2 VAL B 469      79.650 139.810 -19.250  1.00  0.00            
ATOM   2289  C   VAL B 469      77.290 141.100 -16.490  1.00  0.00            
ATOM   2290  O   VAL B 469      76.660 142.150 -16.610  1.00  0.00            
ATOM   2291  N   ASN B 470      76.850 140.160 -15.670  1.00  0.00            
ATOM   2292  H   ASN B 470      77.390 139.330 -15.530  1.00  0.00            
ATOM   2293  CA  ASN B 470      75.620 140.100 -14.870  1.00  0.00            
ATOM   2294  CB  ASN B 470      75.400 138.740 -14.200  1.00  0.00            
ATOM   2295  CG  ASN B 470      73.960 138.790 -13.680  1.00  0.00            
ATOM   2296  OD1 ASN B 470      72.990 139.070 -14.380  1.00  0.00            
ATOM   2297  ND2 ASN B 470      73.840 138.430 -12.410  1.00  0.00            
ATOM   2298 1HD2 ASN B 470      74.650 138.160 -11.880  1.00  0.00            
ATOM   2299 2HD2 ASN B 470      72.940 138.420 -11.980  1.00  0.00            
ATOM   2300  C   ASN B 470      75.680 141.200 -13.800  1.00  0.00            
ATOM   2301  O   ASN B 470      74.640 141.610 -13.290  1.00  0.00            
ATOM   2302  N   GLN B 471      76.870 141.490 -13.290  1.00  0.00            
ATOM   2303  H   GLN B 471      77.700 140.960 -13.460  1.00  0.00            
ATOM   2304  CA  GLN B 471      77.010 142.680 -12.430  1.00  0.00            
ATOM   2305  CB  GLN B 471      78.480 142.780 -12.020  1.00  0.00            
ATOM   2306  CG  GLN B 471      78.780 144.040 -11.200  1.00  0.00            
ATOM   2307  CD  GLN B 471      78.120 144.130  -9.830  1.00  0.00            
ATOM   2308  OE1 GLN B 471      78.270 143.210  -9.020  1.00  0.00            
ATOM   2309  NE2 GLN B 471      77.200 145.070  -9.610  1.00  0.00            
ATOM   2310 1HE2 GLN B 471      76.960 145.700 -10.340  1.00  0.00            
ATOM   2311 2HE2 GLN B 471      76.760 145.130  -8.720  1.00  0.00            
ATOM   2312  C   GLN B 471      76.520 143.940 -13.130  1.00  0.00            
ATOM   2313  O   GLN B 471      75.640 144.650 -12.640  1.00  0.00            
ATOM   2314  N   ALA B 472      77.070 144.260 -14.300  1.00  0.00            
ATOM   2315  H   ALA B 472      77.850 143.770 -14.680  1.00  0.00            
ATOM   2316  CA  ALA B 472      76.590 145.390 -15.110  1.00  0.00            
ATOM   2317  CB  ALA B 472      77.190 145.300 -16.520  1.00  0.00            
ATOM   2318  C   ALA B 472      75.080 145.520 -15.270  1.00  0.00            
ATOM   2319  O   ALA B 472      74.520 146.590 -15.050  1.00  0.00            
ATOM   2320  N   MET B 473      74.460 144.370 -15.560  1.00  0.00            
ATOM   2321  H   MET B 473      74.990 143.550 -15.770  1.00  0.00            
ATOM   2322  CA  MET B 473      73.020 144.110 -15.630  1.00  0.00            
ATOM   2323  CB  MET B 473      72.790 142.650 -16.020  1.00  0.00            
ATOM   2324  CG  MET B 473      73.380 142.350 -17.400  1.00  0.00            
ATOM   2325  SD  MET B 473      72.610 143.250 -18.790  1.00  0.00            
ATOM   2326  CE  MET B 473      73.720 142.780 -20.090  1.00  0.00            
ATOM   2327  C   MET B 473      72.220 144.460 -14.370  1.00  0.00            
ATOM   2328  O   MET B 473      71.150 145.060 -14.340  1.00  0.00            
ATOM   2329  N   MET B 474      72.680 143.870 -13.280  1.00  0.00            
ATOM   2330  H   MET B 474      73.400 143.170 -13.280  1.00  0.00            
ATOM   2331  CA  MET B 474      72.150 144.220 -11.950  1.00  0.00            
ATOM   2332  CB  MET B 474      72.740 143.370 -10.820  1.00  0.00            
ATOM   2333  CG  MET B 474      72.210 141.940 -10.750  1.00  0.00            
ATOM   2334  SD  MET B 474      72.570 141.080  -9.170  1.00  0.00            
ATOM   2335  CE  MET B 474      74.270 140.610  -9.430  1.00  0.00            
ATOM   2336  C   MET B 474      72.460 145.650 -11.520  1.00  0.00            
ATOM   2337  O   MET B 474      71.670 146.370 -10.900  1.00  0.00            
ATOM   2338  N   SER B 475      73.520 146.250 -12.040  1.00  0.00            
ATOM   2339  H   SER B 475      74.180 145.780 -12.630  1.00  0.00            
ATOM   2340  CA  SER B 475      73.820 147.670 -11.790  1.00  0.00            
ATOM   2341  CB  SER B 475      75.270 148.060 -12.080  1.00  0.00            
ATOM   2342  OG  SER B 475      76.130 147.380 -11.160  1.00  0.00            
ATOM   2343  HG  SER B 475      76.910 147.980 -10.950  1.00  0.00            
ATOM   2344  C   SER B 475      72.930 148.730 -12.450  1.00  0.00            
ATOM   2345  O   SER B 475      72.290 149.490 -11.720  1.00  0.00            
ATOM   2346  N   ASN B 476      73.060 148.740 -13.770  1.00  0.00            
ATOM   2347  H   ASN B 476      73.580 148.060 -14.280  1.00  0.00            
ATOM   2348  CA  ASN B 476      72.430 149.790 -14.580  1.00  0.00            
ATOM   2349  CB  ASN B 476      73.420 150.050 -15.710  1.00  0.00            
ATOM   2350  CG  ASN B 476      73.160 151.330 -16.510  1.00  0.00            
ATOM   2351  OD1 ASN B 476      72.050 151.490 -17.020  1.00  0.00            
ATOM   2352  ND2 ASN B 476      74.020 152.340 -16.400  1.00  0.00            
ATOM   2353 1HD2 ASN B 476      74.810 152.250 -15.800  1.00  0.00            
ATOM   2354 2HD2 ASN B 476      73.870 153.180 -16.910  1.00  0.00            
ATOM   2355  C   ASN B 476      71.070 149.270 -15.050  1.00  0.00            
ATOM   2356  O   ASN B 476      71.120 148.330 -15.840  1.00  0.00            
ATOM   2357  N   LEU B 477      70.060 150.130 -14.910  1.00  0.00            
ATOM   2358  H   LEU B 477      70.150 151.010 -14.450  1.00  0.00            
ATOM   2359  CA  LEU B 477      68.720 149.810 -15.440  1.00  0.00            
ATOM   2360  CB  LEU B 477      67.560 149.800 -14.450  1.00  0.00            
ATOM   2361  CG  LEU B 477      67.530 148.570 -13.550  1.00  0.00            
ATOM   2362  CD1 LEU B 477      68.750 148.600 -12.630  1.00  0.00            
ATOM   2363  CD2 LEU B 477      66.200 148.580 -12.790  1.00  0.00            
ATOM   2364  C   LEU B 477      68.280 150.570 -16.690  1.00  0.00            
ATOM   2365  O   LEU B 477      67.480 150.090 -17.490  1.00  0.00            
ATOM   2366  N   THR B 478      69.020 151.640 -16.950  1.00  0.00            
ATOM   2367  H   THR B 478      69.800 151.910 -16.380  1.00  0.00            
ATOM   2368  CA  THR B 478      68.760 152.540 -18.080  1.00  0.00            
ATOM   2369  CB  THR B 478      69.210 154.000 -17.990  1.00  0.00            
ATOM   2370  OG1 THR B 478      70.520 154.310 -17.520  1.00  0.00            
ATOM   2371  HG1 THR B 478      70.650 153.880 -16.630  1.00  0.00            
ATOM   2372  CG2 THR B 478      68.130 154.770 -17.220  1.00  0.00            
ATOM   2373  C   THR B 478      69.310 152.070 -19.430  1.00  0.00            
ATOM   2374  O   THR B 478      68.680 152.300 -20.470  1.00  0.00            
ATOM   2375  N   ARG B 479      70.510 151.510 -19.330  1.00  0.00            
ATOM   2376  H   ARG B 479      71.000 151.430 -18.460  1.00  0.00            
ATOM   2377  CA  ARG B 479      71.200 150.950 -20.490  1.00  0.00            
ATOM   2378  CB  ARG B 479      72.680 150.670 -20.190  1.00  0.00            
ATOM   2379  CG  ARG B 479      73.570 151.900 -20.340  1.00  0.00            
ATOM   2380  CD  ARG B 479      75.040 151.800 -19.910  1.00  0.00            
ATOM   2381  NE  ARG B 479      75.830 153.040 -19.940  1.00  0.00            
ATOM   2382  HE  ARG B 479      75.800 153.500 -20.820  1.00  0.00            
ATOM   2383  CZ  ARG B 479      76.570 153.610 -18.980  1.00  0.00            
ATOM   2384  NH1 ARG B 479      76.840 152.950 -17.840  1.00  0.00            
ATOM   2385 1HH1 ARG B 479      76.490 152.020 -17.710  1.00  0.00            
ATOM   2386 2HH1 ARG B 479      77.390 153.390 -17.130  1.00  0.00            
ATOM   2387  NH2 ARG B 479      77.050 154.860 -19.130  1.00  0.00            
ATOM   2388 1HH2 ARG B 479      76.860 155.360 -19.980  1.00  0.00            
ATOM   2389 2HH2 ARG B 479      77.600 155.280 -18.410  1.00  0.00            
ATOM   2390  C   ARG B 479      70.520 149.700 -21.060  1.00  0.00            
ATOM   2391  O   ARG B 479      70.000 148.920 -20.270  1.00  0.00            
ATOM   2392  N   GLN B 480      70.770 149.500 -22.350  1.00  0.00            
ATOM   2393  H   GLN B 480      71.210 150.210 -22.910  1.00  0.00            
ATOM   2394  CA  GLN B 480      70.490 148.290 -23.140  1.00  0.00            
ATOM   2395  CB  GLN B 480      70.530 148.370 -24.670  1.00  0.00            
ATOM   2396  CG  GLN B 480      69.520 149.370 -25.230  1.00  0.00            
ATOM   2397  CD  GLN B 480      69.880 150.000 -26.580  1.00  0.00            
ATOM   2398  OE1 GLN B 480      69.260 149.760 -27.610  1.00  0.00            
ATOM   2399  NE2 GLN B 480      70.940 150.790 -26.460  1.00  0.00            
ATOM   2400 1HE2 GLN B 480      71.380 150.910 -25.570  1.00  0.00            
ATOM   2401 2HE2 GLN B 480      71.300 151.270 -27.260  1.00  0.00            
ATOM   2402  C   GLN B 480      71.460 147.160 -22.810  1.00  0.00            
ATOM   2403  O   GLN B 480      72.670 147.340 -22.890  1.00  0.00            
ATOM   2404  N   GLY B 481      70.920 145.940 -22.750  1.00  0.00            
ATOM   2405  H   GLY B 481      69.960 145.790 -22.980  1.00  0.00            
ATOM   2406  CA  GLY B 481      71.600 144.700 -22.360  1.00  0.00            
ATOM   2407  C   GLY B 481      71.070 143.450 -23.070  1.00  0.00            
ATOM   2408  O   GLY B 481      71.580 143.090 -24.130  1.00  0.00            
ATOM   2409  N   SER B 482      70.060 142.870 -22.430  1.00  0.00            
ATOM   2410  H   SER B 482      69.770 143.140 -21.510  1.00  0.00            
ATOM   2411  CA  SER B 482      69.260 141.790 -23.020  1.00  0.00            
ATOM   2412  CB  SER B 482      68.850 142.060 -24.470  1.00  0.00            
ATOM   2413  OG  SER B 482      67.940 143.170 -24.520  1.00  0.00            
ATOM   2414  HG  SER B 482      68.250 143.860 -23.880  1.00  0.00            
ATOM   2415  C   SER B 482      69.910 140.400 -22.970  1.00  0.00            
ATOM   2416  O   SER B 482      70.940 140.200 -23.610  1.00  0.00            
ATOM   2417  N   PRO B 483      69.120 139.470 -22.450  1.00  0.00            
ATOM   2418  CA  PRO B 483      69.440 138.040 -22.380  1.00  0.00            
ATOM   2419  CB  PRO B 483      68.150 137.290 -22.060  1.00  0.00            
ATOM   2420  CG  PRO B 483      67.520 138.290 -21.100  1.00  0.00            
ATOM   2421  CD  PRO B 483      67.820 139.620 -21.790  1.00  0.00            
ATOM   2422  C   PRO B 483      70.050 137.330 -23.600  1.00  0.00            
ATOM   2423  O   PRO B 483      70.910 136.460 -23.550  1.00  0.00            
ATOM   2424  N   ASP B 484      69.560 137.690 -24.780  1.00  0.00            
ATOM   2425  H   ASP B 484      68.920 138.450 -24.850  1.00  0.00            
ATOM   2426  CA  ASP B 484      69.820 137.110 -26.110  1.00  0.00            
ATOM   2427  CB  ASP B 484      68.660 137.410 -27.060  1.00  0.00            
ATOM   2428  CG  ASP B 484      68.230 138.880 -27.000  1.00  0.00            
ATOM   2429  OD1 ASP B 484      67.200 139.120 -26.340  1.00  0.00            
ATOM   2430  OD2 ASP B 484      69.020 139.800 -27.290  1.00  0.00            
ATOM   2431  C   ASP B 484      71.180 137.520 -26.680  1.00  0.00            
ATOM   2432  O   ASP B 484      71.980 136.620 -26.920  1.00  0.00            
ATOM   2433  N   CYS B 485      71.610 138.740 -26.360  1.00  0.00            
ATOM   2434  H   CYS B 485      71.020 139.400 -25.900  1.00  0.00            
ATOM   2435  CA  CYS B 485      72.960 139.260 -26.620  1.00  0.00            
ATOM   2436  CB  CYS B 485      72.900 140.770 -26.450  1.00  0.00            
ATOM   2437  SG  CYS B 485      74.420 141.770 -26.620  1.00  0.00            
ATOM   2438  HG  CYS B 485      74.150 141.370 -27.860  1.00  0.00            
ATOM   2439  C   CYS B 485      74.150 138.600 -25.910  1.00  0.00            
ATOM   2440  O   CYS B 485      75.240 138.470 -26.470  1.00  0.00            
ATOM   2441  N   VAL B 486      73.840 138.160 -24.700  1.00  0.00            
ATOM   2442  H   VAL B 486      72.900 138.170 -24.350  1.00  0.00            
ATOM   2443  CA  VAL B 486      74.830 137.610 -23.760  1.00  0.00            
ATOM   2444  CB  VAL B 486      74.330 137.690 -22.320  1.00  0.00            
ATOM   2445  CG1 VAL B 486      75.670 137.560 -21.600  1.00  0.00            
ATOM   2446  CG2 VAL B 486      73.570 138.950 -21.920  1.00  0.00            
ATOM   2447  C   VAL B 486      75.150 136.180 -24.180  1.00  0.00            
ATOM   2448  O   VAL B 486      74.260 135.340 -24.050  1.00  0.00            
ATOM   2449  N   ILE B 487      76.270 135.890 -24.850  1.00  0.00            
ATOM   2450  H   ILE B 487      76.960 136.570 -25.080  1.00  0.00            
ATOM   2451  CA  ILE B 487      76.550 134.520 -25.300  1.00  0.00            
ATOM   2452  CB  ILE B 487      76.330 134.500 -26.810  1.00  0.00            
ATOM   2453  CG1 ILE B 487      74.970 135.000 -27.300  1.00  0.00            
ATOM   2454  CG2 ILE B 487      76.720 133.180 -27.470  1.00  0.00            
ATOM   2455  CD  ILE B 487      75.030 135.330 -28.790  1.00  0.00            
ATOM   2456  C   ILE B 487      77.870 133.930 -24.790  1.00  0.00            
ATOM   2457  O   ILE B 487      78.900 134.430 -25.230  1.00  0.00            
ATOM   2458  N   PRO B 488      77.720 132.820 -24.070  1.00  0.00            
ATOM   2459  CA  PRO B 488      78.700 131.740 -23.870  1.00  0.00            
ATOM   2460  CB  PRO B 488      78.060 130.870 -22.790  1.00  0.00            
ATOM   2461  CG  PRO B 488      77.110 131.810 -22.030  1.00  0.00            
ATOM   2462  CD  PRO B 488      76.590 132.740 -23.130  1.00  0.00            
ATOM   2463  C   PRO B 488      79.120 131.070 -25.180  1.00  0.00            
ATOM   2464  O   PRO B 488      78.280 130.370 -25.740  1.00  0.00            
ATOM   2465  N   PHE B 489      80.340 131.380 -25.610  1.00  0.00            
ATOM   2466  H   PHE B 489      81.000 131.890 -25.050  1.00  0.00            
ATOM   2467  CA  PHE B 489      80.820 130.990 -26.940  1.00  0.00            
ATOM   2468  CB  PHE B 489      81.000 132.250 -27.800  1.00  0.00            
ATOM   2469  CG  PHE B 489      81.290 131.960 -29.270  1.00  0.00            
ATOM   2470  CD1 PHE B 489      80.310 131.590 -30.190  1.00  0.00            
ATOM   2471  HD1 PHE B 489      79.270 131.630 -29.890  1.00  0.00            
ATOM   2472  CD2 PHE B 489      82.610 131.970 -29.690  1.00  0.00            
ATOM   2473  HD2 PHE B 489      83.420 132.210 -28.990  1.00  0.00            
ATOM   2474  CE1 PHE B 489      80.620 131.150 -31.470  1.00  0.00            
ATOM   2475  HE1 PHE B 489      79.840 130.750 -32.120  1.00  0.00            
ATOM   2476  CE2 PHE B 489      82.900 131.680 -31.020  1.00  0.00            
ATOM   2477  HE2 PHE B 489      83.920 131.810 -31.380  1.00  0.00            
ATOM   2478  CZ  PHE B 489      81.930 131.230 -31.910  1.00  0.00            
ATOM   2479  HZ  PHE B 489      82.200 130.940 -32.930  1.00  0.00            
ATOM   2480  C   PHE B 489      82.050 130.080 -26.880  1.00  0.00            
ATOM   2481  O   PHE B 489      82.880 130.280 -26.000  1.00  0.00            
ATOM   2482  N   LEU B 490      81.960 129.040 -27.710  1.00  0.00            
ATOM   2483  H   LEU B 490      81.140 128.800 -28.220  1.00  0.00            
ATOM   2484  CA  LEU B 490      83.130 128.170 -27.900  1.00  0.00            
ATOM   2485  CB  LEU B 490      82.780 126.800 -27.320  1.00  0.00            
ATOM   2486  CG  LEU B 490      83.840 125.700 -27.240  1.00  0.00            
ATOM   2487  CD1 LEU B 490      83.970 124.910 -28.540  1.00  0.00            
ATOM   2488  CD2 LEU B 490      85.170 126.140 -26.630  1.00  0.00            
ATOM   2489  C   LEU B 490      83.750 128.050 -29.300  1.00  0.00            
ATOM   2490  O   LEU B 490      83.040 127.740 -30.250  1.00  0.00            
ATOM   2491  N   PRO B 491      85.040 128.310 -29.500  1.00  0.00            
ATOM   2492  CA  PRO B 491      85.700 127.980 -30.770  1.00  0.00            
ATOM   2493  CB  PRO B 491      86.980 128.820 -30.800  1.00  0.00            
ATOM   2494  CG  PRO B 491      86.740 129.990 -29.830  1.00  0.00            
ATOM   2495  CD  PRO B 491      85.860 129.300 -28.790  1.00  0.00            
ATOM   2496  C   PRO B 491      86.040 126.480 -30.760  1.00  0.00            
ATOM   2497  O   PRO B 491      86.640 125.970 -29.820  1.00  0.00            
ATOM   2498  N   LEU B 492      85.820 125.870 -31.920  1.00  0.00            
ATOM   2499  H   LEU B 492      85.830 126.360 -32.800  1.00  0.00            
ATOM   2500  CA  LEU B 492      85.560 124.430 -32.020  1.00  0.00            
ATOM   2501  CB  LEU B 492      85.460 124.250 -33.540  1.00  0.00            
ATOM   2502  CG  LEU B 492      84.690 123.080 -34.150  1.00  0.00            
ATOM   2503  CD1 LEU B 492      83.180 123.120 -33.900  1.00  0.00            
ATOM   2504  CD2 LEU B 492      85.060 123.130 -35.630  1.00  0.00            
ATOM   2505  C   LEU B 492      86.660 123.550 -31.430  1.00  0.00            
ATOM   2506  O   LEU B 492      86.440 122.790 -30.500  1.00  0.00            
ATOM   2507  N   GLU B 493      87.890 123.980 -31.710  1.00  0.00            
ATOM   2508  H   GLU B 493      88.100 124.840 -32.190  1.00  0.00            
ATOM   2509  CA  GLU B 493      89.010 123.130 -31.280  1.00  0.00            
ATOM   2510  CB  GLU B 493      90.240 123.650 -32.020  1.00  0.00            
ATOM   2511  CG  GLU B 493      90.620 125.130 -31.970  1.00  0.00            
ATOM   2512  CD  GLU B 493      89.970 126.010 -33.040  1.00  0.00            
ATOM   2513  OE1 GLU B 493      90.400 126.020 -34.210  1.00  0.00            
ATOM   2514  OE2 GLU B 493      89.080 126.760 -32.580  1.00  0.00            
ATOM   2515  C   GLU B 493      89.290 123.050 -29.780  1.00  0.00            
ATOM   2516  O   GLU B 493      89.960 122.130 -29.310  1.00  0.00            
ATOM   2517  N   SER B 494      88.770 124.050 -29.070  1.00  0.00            
ATOM   2518  H   SER B 494      88.040 124.630 -29.420  1.00  0.00            
ATOM   2519  CA  SER B 494      89.220 124.400 -27.710  1.00  0.00            
ATOM   2520  CB  SER B 494      89.020 125.870 -27.330  1.00  0.00            
ATOM   2521  OG  SER B 494      90.020 126.630 -28.020  1.00  0.00            
ATOM   2522  HG  SER B 494      90.850 126.620 -27.470  1.00  0.00            
ATOM   2523  C   SER B 494      88.520 123.650 -26.590  1.00  0.00            
ATOM   2524  O   SER B 494      87.350 123.340 -26.850  1.00  0.00            
ATOM   2525  N   SER B 495      89.100 123.620 -25.390  1.00  0.00            
ATOM   2526  H   SER B 495      89.920 124.150 -25.190  1.00  0.00            
ATOM   2527  CA  SER B 495      88.620 122.810 -24.270  1.00  0.00            
ATOM   2528  CB  SER B 495      89.660 122.350 -23.250  1.00  0.00            
ATOM   2529  OG  SER B 495      88.960 121.410 -22.440  1.00  0.00            
ATOM   2530  HG  SER B 495      88.820 120.570 -22.970  1.00  0.00            
ATOM   2531  C   SER B 495      87.470 123.500 -23.530  1.00  0.00            
ATOM   2532  O   SER B 495      87.630 124.670 -23.170  1.00  0.00            
ATOM   2533  N   PRO B 496      86.260 122.950 -23.640  1.00  0.00            
ATOM   2534  CA  PRO B 496      85.070 123.620 -23.090  1.00  0.00            
ATOM   2535  CB  PRO B 496      83.920 122.710 -23.510  1.00  0.00            
ATOM   2536  CG  PRO B 496      84.520 121.300 -23.540  1.00  0.00            
ATOM   2537  CD  PRO B 496      85.890 121.620 -24.140  1.00  0.00            
ATOM   2538  C   PRO B 496      85.250 123.810 -21.580  1.00  0.00            
ATOM   2539  O   PRO B 496      85.650 122.920 -20.830  1.00  0.00            
ATOM   2540  N   ALA B 497      84.870 125.010 -21.150  1.00  0.00            
ATOM   2541  H   ALA B 497      84.680 125.750 -21.790  1.00  0.00            
ATOM   2542  CA  ALA B 497      84.680 125.430 -19.760  1.00  0.00            
ATOM   2543  CB  ALA B 497      84.880 126.930 -19.530  1.00  0.00            
ATOM   2544  C   ALA B 497      83.360 125.080 -19.070  1.00  0.00            
ATOM   2545  O   ALA B 497      82.300 125.110 -19.700  1.00  0.00            
ATOM   2546  N   GLN B 498      83.500 124.420 -17.920  1.00  0.00            
ATOM   2547  H   GLN B 498      84.390 124.130 -17.580  1.00  0.00            
ATOM   2548  CA  GLN B 498      82.390 124.030 -17.040  1.00  0.00            
ATOM   2549  CB  GLN B 498      82.970 123.230 -15.870  1.00  0.00            
ATOM   2550  CG  GLN B 498      81.910 122.210 -15.470  1.00  0.00            
ATOM   2551  CD  GLN B 498      82.310 121.560 -14.140  1.00  0.00            
ATOM   2552  OE1 GLN B 498      83.050 122.090 -13.320  1.00  0.00            
ATOM   2553  NE2 GLN B 498      81.770 120.350 -14.000  1.00  0.00            
ATOM   2554 1HE2 GLN B 498      81.180 119.980 -14.720  1.00  0.00            
ATOM   2555 2HE2 GLN B 498      81.950 119.810 -13.180  1.00  0.00            
ATOM   2556  C   GLN B 498      81.520 125.200 -16.550  1.00  0.00            
ATOM   2557  O   GLN B 498      82.050 126.170 -16.010  1.00  0.00            
ATOM   2558  N   LEU B 499      80.260 125.270 -16.950  1.00  0.00            
ATOM   2559  H   LEU B 499      79.900 124.740 -17.730  1.00  0.00            
ATOM   2560  CA  LEU B 499      79.270 126.130 -16.280  1.00  0.00            
ATOM   2561  CB  LEU B 499      77.950 126.240 -17.040  1.00  0.00            
ATOM   2562  CG  LEU B 499      78.040 127.100 -18.300  1.00  0.00            
ATOM   2563  CD1 LEU B 499      76.860 126.780 -19.220  1.00  0.00            
ATOM   2564  CD2 LEU B 499      77.900 128.560 -17.860  1.00  0.00            
ATOM   2565  C   LEU B 499      78.980 125.570 -14.880  1.00  0.00            
ATOM   2566  O   LEU B 499      79.460 124.500 -14.510  1.00  0.00            
ATOM   2567  N   SER B 500      78.480 126.480 -14.050  1.00  0.00            
ATOM   2568  H   SER B 500      78.300 127.430 -14.310  1.00  0.00            
ATOM   2569  CA  SER B 500      78.140 126.130 -12.660  1.00  0.00            
ATOM   2570  CB  SER B 500      78.820 127.070 -11.670  1.00  0.00            
ATOM   2571  OG  SER B 500      78.660 126.520 -10.360  1.00  0.00            
ATOM   2572  HG  SER B 500      78.330 127.240  -9.750  1.00  0.00            
ATOM   2573  C   SER B 500      76.620 126.240 -12.570  1.00  0.00            
ATOM   2574  O   SER B 500      75.960 127.100 -13.160  1.00  0.00            
ATOM   2575  N   SER B 501      76.090 125.440 -11.650  1.00  0.00            
ATOM   2576  H   SER B 501      76.620 124.750 -11.170  1.00  0.00            
ATOM   2577  CA  SER B 501      74.670 125.510 -11.260  1.00  0.00            
ATOM   2578  CB  SER B 501      74.270 124.560 -10.130  1.00  0.00            
ATOM   2579  OG  SER B 501      74.850 125.010  -8.900  1.00  0.00            
ATOM   2580  HG  SER B 501      74.100 125.230  -8.270  1.00  0.00            
ATOM   2581  C   SER B 501      74.110 126.910 -10.970  1.00  0.00            
ATOM   2582  O   SER B 501      73.010 127.230 -11.420  1.00  0.00            
ATOM   2583  N   ASP B 502      74.870 127.750 -10.290  1.00  0.00            
ATOM   2584  H   ASP B 502      75.700 127.440  -9.820  1.00  0.00            
ATOM   2585  CA  ASP B 502      74.670 129.200 -10.110  1.00  0.00            
ATOM   2586  CB  ASP B 502      75.690 129.720  -9.100  1.00  0.00            
ATOM   2587  CG  ASP B 502      77.020 128.970  -9.160  1.00  0.00            
ATOM   2588  OD1 ASP B 502      77.930 129.520  -9.810  1.00  0.00            
ATOM   2589  OD2 ASP B 502      77.180 127.930  -8.480  1.00  0.00            
ATOM   2590  C   ASP B 502      74.730 130.060 -11.370  1.00  0.00            
ATOM   2591  O   ASP B 502      73.620 130.230 -11.870  1.00  0.00            
ATOM   2592  N   THR B 503      75.860 130.060 -12.090  1.00  0.00            
ATOM   2593  H   THR B 503      76.650 129.530 -11.800  1.00  0.00            
ATOM   2594  CA  THR B 503      76.100 130.800 -13.340  1.00  0.00            
ATOM   2595  CB  THR B 503      77.530 130.740 -13.880  1.00  0.00            
ATOM   2596  OG1 THR B 503      78.160 129.480 -13.660  1.00  0.00            
ATOM   2597  HG1 THR B 503      79.110 129.650 -13.390  1.00  0.00            
ATOM   2598  CG2 THR B 503      78.350 131.820 -13.180  1.00  0.00            
ATOM   2599  C   THR B 503      75.220 130.350 -14.510  1.00  0.00            
ATOM   2600  O   THR B 503      74.750 131.240 -15.200  1.00  0.00            
ATOM   2601  N   ALA B 504      74.970 129.060 -14.750  1.00  0.00            
ATOM   2602  H   ALA B 504      75.420 128.320 -14.250  1.00  0.00            
ATOM   2603  CA  ALA B 504      74.010 128.620 -15.770  1.00  0.00            
ATOM   2604  CB  ALA B 504      73.980 127.090 -15.850  1.00  0.00            
ATOM   2605  C   ALA B 504      72.630 129.250 -15.560  1.00  0.00            
ATOM   2606  O   ALA B 504      71.870 129.410 -16.510  1.00  0.00            
ATOM   2607  N   SER B 505      72.240 129.520 -14.320  1.00  0.00            
ATOM   2608  H   SER B 505      72.850 129.420 -13.530  1.00  0.00            
ATOM   2609  CA  SER B 505      70.890 129.970 -13.950  1.00  0.00            
ATOM   2610  CB  SER B 505      70.530 129.570 -12.520  1.00  0.00            
ATOM   2611  OG  SER B 505      70.450 128.170 -12.230  1.00  0.00            
ATOM   2612  HG  SER B 505      71.380 127.830 -12.080  1.00  0.00            
ATOM   2613  C   SER B 505      70.500 131.420 -14.270  1.00  0.00            
ATOM   2614  O   SER B 505      69.330 131.660 -14.520  1.00  0.00            
ATOM   2615  N   LEU B 506      71.500 132.300 -14.320  1.00  0.00            
ATOM   2616  H   LEU B 506      72.440 132.030 -14.160  1.00  0.00            
ATOM   2617  CA  LEU B 506      71.390 133.740 -14.630  1.00  0.00            
ATOM   2618  CB  LEU B 506      72.780 134.380 -14.620  1.00  0.00            
ATOM   2619  CG  LEU B 506      73.300 134.440 -13.180  1.00  0.00            
ATOM   2620  CD1 LEU B 506      74.690 135.060 -13.090  1.00  0.00            
ATOM   2621  CD2 LEU B 506      72.410 135.010 -12.070  1.00  0.00            
ATOM   2622  C   LEU B 506      70.700 134.010 -15.960  1.00  0.00            
ATOM   2623  O   LEU B 506      70.620 133.180 -16.870  1.00  0.00            
ATOM   2624  N   LEU B 507      70.360 135.280 -16.180  1.00  0.00            
ATOM   2625  H   LEU B 507      70.460 135.990 -15.480  1.00  0.00            
ATOM   2626  CA  LEU B 507      69.810 135.770 -17.450  1.00  0.00            
ATOM   2627  CB  LEU B 507      71.000 136.240 -18.280  1.00  0.00            
ATOM   2628  CG  LEU B 507      71.460 137.650 -17.870  1.00  0.00            
ATOM   2629  CD1 LEU B 507      72.960 137.790 -18.140  1.00  0.00            
ATOM   2630  CD2 LEU B 507      70.690 138.780 -18.560  1.00  0.00            
ATOM   2631  C   LEU B 507      68.940 134.770 -18.210  1.00  0.00            
ATOM   2632  O   LEU B 507      69.110 134.460 -19.390  1.00  0.00            
ATOM   2633  N   SER B 508      67.880 134.320 -17.540  1.00  0.00            
ATOM   2634  H   SER B 508      67.690 134.610 -16.600  1.00  0.00            
ATOM   2635  CA  SER B 508      66.910 133.370 -18.080  1.00  0.00            
ATOM   2636  CB  SER B 508      65.790 134.010 -18.910  1.00  0.00            
ATOM   2637  OG  SER B 508      66.410 134.730 -19.980  1.00  0.00            
ATOM   2638  HG  SER B 508      67.400 134.550 -19.950  1.00  0.00            
ATOM   2639  C   SER B 508      67.440 132.040 -18.620  1.00  0.00            
ATOM   2640  O   SER B 508      66.750 131.360 -19.380  1.00  0.00            
ATOM   2641  N   GLY B 509      68.570 131.560 -18.110  1.00  0.00            
ATOM   2642  H   GLY B 509      69.120 132.040 -17.420  1.00  0.00            
ATOM   2643  CA  GLY B 509      69.070 130.260 -18.560  1.00  0.00            
ATOM   2644  C   GLY B 509      70.190 130.380 -19.590  1.00  0.00            
ATOM   2645  O   GLY B 509      69.850 130.590 -20.760  1.00  0.00            
ATOM   2646  N   LEU B 510      71.440 130.500 -19.150  1.00  0.00            
ATOM   2647  H   LEU B 510      71.690 130.520 -18.180  1.00  0.00            
ATOM   2648  CA  LEU B 510      72.530 130.620 -20.120  1.00  0.00            
ATOM   2649  CB  LEU B 510      73.680 131.530 -19.670  1.00  0.00            
ATOM   2650  CG  LEU B 510      73.210 132.940 -19.320  1.00  0.00            
ATOM   2651  CD1 LEU B 510      74.240 133.550 -18.370  1.00  0.00            
ATOM   2652  CD2 LEU B 510      73.210 133.800 -20.590  1.00  0.00            
ATOM   2653  C   LEU B 510      73.040 129.330 -20.780  1.00  0.00            
ATOM   2654  O   LEU B 510      73.700 128.520 -20.140  1.00  0.00            
ATOM   2655  N   VAL B 511      72.870 129.120 -22.080  1.00  0.00            
ATOM   2656  H   VAL B 511      72.350 129.730 -22.680  1.00  0.00            
ATOM   2657  CA  VAL B 511      73.470 127.950 -22.740  1.00  0.00            
ATOM   2658  CB  VAL B 511      72.360 127.210 -23.500  1.00  0.00            
ATOM   2659  CG1 VAL B 511      71.560 126.390 -22.480  1.00  0.00            
ATOM   2660  CG2 VAL B 511      71.400 128.020 -24.370  1.00  0.00            
ATOM   2661  C   VAL B 511      74.650 128.300 -23.640  1.00  0.00            
ATOM   2662  O   VAL B 511      74.960 129.490 -23.770  1.00  0.00            
ATOM   2663  N   ARG B 512      75.580 127.360 -23.770  1.00  0.00            
ATOM   2664  H   ARG B 512      75.470 126.440 -23.400  1.00  0.00            
ATOM   2665  CA  ARG B 512      76.860 127.550 -24.470  1.00  0.00            
ATOM   2666  CB  ARG B 512      77.940 126.800 -23.690  1.00  0.00            
ATOM   2667  CG  ARG B 512      79.360 127.000 -24.240  1.00  0.00            
ATOM   2668  CD  ARG B 512      80.120 125.890 -23.520  1.00  0.00            
ATOM   2669  NE  ARG B 512      79.820 124.540 -24.020  1.00  0.00            
ATOM   2670  HE  ARG B 512      80.250 124.370 -24.910  1.00  0.00            
ATOM   2671  CZ  ARG B 512      79.100 123.540 -23.500  1.00  0.00            
ATOM   2672  NH1 ARG B 512      78.650 123.680 -22.240  1.00  0.00            
ATOM   2673 1HH1 ARG B 512      78.860 124.510 -21.730  1.00  0.00            
ATOM   2674 2HH1 ARG B 512      78.110 122.950 -21.820  1.00  0.00            
ATOM   2675  NH2 ARG B 512      79.040 122.370 -24.150  1.00  0.00            
ATOM   2676 1HH2 ARG B 512      79.530 122.260 -25.010  1.00  0.00            
ATOM   2677 2HH2 ARG B 512      78.510 121.610 -23.770  1.00  0.00            
ATOM   2678  C   ARG B 512      76.700 127.150 -25.940  1.00  0.00            
ATOM   2679  O   ARG B 512      76.150 126.120 -26.340  1.00  0.00            
ATOM   2680  N   LEU B 513      77.120 128.030 -26.850  1.00  0.00            
ATOM   2681  H   LEU B 513      77.500 128.920 -26.620  1.00  0.00            
ATOM   2682  CA  LEU B 513      77.030 127.700 -28.280  1.00  0.00            
ATOM   2683  CB  LEU B 513      76.400 128.930 -28.930  1.00  0.00            
ATOM   2684  CG  LEU B 513      74.970 129.190 -28.430  1.00  0.00            
ATOM   2685  CD1 LEU B 513      74.610 130.660 -28.660  1.00  0.00            
ATOM   2686  CD2 LEU B 513      74.050 128.210 -29.160  1.00  0.00            
ATOM   2687  C   LEU B 513      78.430 127.540 -28.890  1.00  0.00            
ATOM   2688  O   LEU B 513      79.450 128.100 -28.500  1.00  0.00            
ATOM   2689  N   ASP B 514      78.570 126.890 -30.040  1.00  0.00            
ATOM   2690  H   ASP B 514      77.820 126.420 -30.500  1.00  0.00            
ATOM   2691  CA  ASP B 514      79.870 126.820 -30.720  1.00  0.00            
ATOM   2692  CB  ASP B 514      80.380 125.380 -30.690  1.00  0.00            
ATOM   2693  CG  ASP B 514      79.420 124.450 -31.440  1.00  0.00            
ATOM   2694  OD1 ASP B 514      78.490 124.060 -30.710  1.00  0.00            
ATOM   2695  OD2 ASP B 514      79.510 124.190 -32.660  1.00  0.00            
ATOM   2696  C   ASP B 514      79.860 127.550 -32.070  1.00  0.00            
ATOM   2697  O   ASP B 514      78.780 127.750 -32.630  1.00  0.00            
ATOM   2698  N   GLU B 515      81.050 127.730 -32.620  1.00  0.00            
ATOM   2699  H   GLU B 515      81.920 127.580 -32.150  1.00  0.00            
ATOM   2700  CA  GLU B 515      81.130 128.180 -34.020  1.00  0.00            
ATOM   2701  CB  GLU B 515      82.520 128.470 -34.580  1.00  0.00            
ATOM   2702  CG  GLU B 515      83.110 127.070 -34.780  1.00  0.00            
ATOM   2703  CD  GLU B 515      84.240 126.940 -35.800  1.00  0.00            
ATOM   2704  OE1 GLU B 515      85.360 127.390 -35.440  1.00  0.00            
ATOM   2705  OE2 GLU B 515      84.020 126.560 -36.970  1.00  0.00            
ATOM   2706  C   GLU B 515      80.290 127.550 -35.130  1.00  0.00            
ATOM   2707  O   GLU B 515      79.680 128.290 -35.900  1.00  0.00            
ATOM   2708  N   HIS B 516      79.940 126.280 -34.940  1.00  0.00            
ATOM   2709  H   HIS B 516      80.260 125.770 -34.140  1.00  0.00            
ATOM   2710  CA  HIS B 516      79.090 125.460 -35.810  1.00  0.00            
ATOM   2711  CB  HIS B 516      79.690 124.070 -35.980  1.00  0.00            
ATOM   2712  CG  HIS B 516      80.620 123.910 -37.180  1.00  0.00            
ATOM   2713  ND1 HIS B 516      80.440 123.160 -38.260  1.00  0.00            
ATOM   2714  CD2 HIS B 516      81.850 124.380 -37.330  1.00  0.00            
ATOM   2715  HD2 HIS B 516      82.320 125.130 -36.680  1.00  0.00            
ATOM   2716  CE1 HIS B 516      81.550 123.010 -38.970  1.00  0.00            
ATOM   2717  HE1 HIS B 516      81.710 122.390 -39.860  1.00  0.00            
ATOM   2718  NE2 HIS B 516      82.440 123.790 -38.370  1.00  0.00            
ATOM   2719  HE2 HIS B 516      83.390 123.920 -38.650  1.00  0.00            
ATOM   2720  C   HIS B 516      77.600 125.370 -35.460  1.00  0.00            
ATOM   2721  O   HIS B 516      76.790 124.810 -36.190  1.00  0.00            
ATOM   2722  N   SER B 517      77.190 125.890 -34.300  1.00  0.00            
ATOM   2723  H   SER B 517      77.790 126.330 -33.640  1.00  0.00            
ATOM   2724  CA  SER B 517      75.770 125.820 -33.940  1.00  0.00            
ATOM   2725  CB  SER B 517      75.610 125.860 -32.420  1.00  0.00            
ATOM   2726  OG  SER B 517      74.270 126.250 -32.090  1.00  0.00            
ATOM   2727  HG  SER B 517      73.930 125.620 -31.390  1.00  0.00            
ATOM   2728  C   SER B 517      74.930 126.890 -34.650  1.00  0.00            
ATOM   2729  O   SER B 517      75.200 128.090 -34.630  1.00  0.00            
ATOM   2730  N   GLN B 518      73.930 126.320 -35.320  1.00  0.00            
ATOM   2731  H   GLN B 518      73.690 125.350 -35.250  1.00  0.00            
ATOM   2732  CA  GLN B 518      73.090 127.130 -36.210  1.00  0.00            
ATOM   2733  CB  GLN B 518      72.070 126.370 -37.070  1.00  0.00            
ATOM   2734  CG  GLN B 518      70.880 125.680 -36.410  1.00  0.00            
ATOM   2735  CD  GLN B 518      69.870 125.010 -37.340  1.00  0.00            
ATOM   2736  OE1 GLN B 518      69.900 125.320 -38.530  1.00  0.00            
ATOM   2737  NE2 GLN B 518      69.180 123.930 -36.990  1.00  0.00            
ATOM   2738 1HE2 GLN B 518      69.310 123.530 -36.090  1.00  0.00            
ATOM   2739 2HE2 GLN B 518      68.530 123.520 -37.630  1.00  0.00            
ATOM   2740  C   GLN B 518      72.340 128.250 -35.490  1.00  0.00            
ATOM   2741  O   GLN B 518      72.100 129.290 -36.100  1.00  0.00            
ATOM   2742  N   ILE B 519      72.180 128.060 -34.180  1.00  0.00            
ATOM   2743  H   ILE B 519      72.450 127.200 -33.750  1.00  0.00            
ATOM   2744  CA  ILE B 519      71.610 129.010 -33.210  1.00  0.00            
ATOM   2745  CB  ILE B 519      71.370 128.290 -31.890  1.00  0.00            
ATOM   2746  CG1 ILE B 519      70.440 127.090 -32.050  1.00  0.00            
ATOM   2747  CG2 ILE B 519      70.670 129.200 -30.870  1.00  0.00            
ATOM   2748  CD  ILE B 519      69.040 127.290 -32.640  1.00  0.00            
ATOM   2749  C   ILE B 519      72.420 130.310 -33.120  1.00  0.00            
ATOM   2750  O   ILE B 519      71.770 131.350 -33.000  1.00  0.00            
ATOM   2751  N   PHE B 520      73.740 130.230 -33.180  1.00  0.00            
ATOM   2752  H   PHE B 520      74.220 129.360 -33.300  1.00  0.00            
ATOM   2753  CA  PHE B 520      74.630 131.400 -33.090  1.00  0.00            
ATOM   2754  CB  PHE B 520      76.090 130.990 -32.830  1.00  0.00            
ATOM   2755  CG  PHE B 520      76.900 132.250 -32.520  1.00  0.00            
ATOM   2756  CD1 PHE B 520      76.870 132.890 -31.290  1.00  0.00            
ATOM   2757  HD1 PHE B 520      76.170 132.570 -30.520  1.00  0.00            
ATOM   2758  CD2 PHE B 520      77.730 132.700 -33.540  1.00  0.00            
ATOM   2759  HD2 PHE B 520      77.710 132.220 -34.520  1.00  0.00            
ATOM   2760  CE1 PHE B 520      77.760 133.930 -31.040  1.00  0.00            
ATOM   2761  HE1 PHE B 520      77.730 134.450 -30.080  1.00  0.00            
ATOM   2762  CE2 PHE B 520      78.590 133.760 -33.300  1.00  0.00            
ATOM   2763  HE2 PHE B 520      79.200 134.170 -34.100  1.00  0.00            
ATOM   2764  CZ  PHE B 520      78.670 134.300 -32.020  1.00  0.00            
ATOM   2765  HZ  PHE B 520      79.460 135.020 -31.780  1.00  0.00            
ATOM   2766  C   PHE B 520      74.530 132.320 -34.300  1.00  0.00            
ATOM   2767  O   PHE B 520      73.950 133.380 -34.060  1.00  0.00            
ATOM   2768  N   ALA B 521      74.660 131.710 -35.480  1.00  0.00            
ATOM   2769  H   ALA B 521      74.970 130.770 -35.570  1.00  0.00            
ATOM   2770  CA  ALA B 521      74.350 132.380 -36.750  1.00  0.00            
ATOM   2771  CB  ALA B 521      74.850 131.510 -37.910  1.00  0.00            
ATOM   2772  C   ALA B 521      72.950 132.980 -36.900  1.00  0.00            
ATOM   2773  O   ALA B 521      72.720 134.190 -36.900  1.00  0.00            
ATOM   2774  N   ARG B 522      71.990 132.160 -36.480  1.00  0.00            
ATOM   2775  H   ARG B 522      72.140 131.190 -36.280  1.00  0.00            
ATOM   2776  CA  ARG B 522      70.610 132.640 -36.290  1.00  0.00            
ATOM   2777  CB  ARG B 522      69.620 131.520 -35.980  1.00  0.00            
ATOM   2778  CG  ARG B 522      69.120 130.760 -37.210  1.00  0.00            
ATOM   2779  CD  ARG B 522      68.770 129.320 -36.830  1.00  0.00            
ATOM   2780  NE  ARG B 522      68.310 128.600 -38.020  1.00  0.00            
ATOM   2781  HE  ARG B 522      68.820 128.860 -38.840  1.00  0.00            
ATOM   2782  CZ  ARG B 522      67.340 127.680 -38.170  1.00  0.00            
ATOM   2783  NH1 ARG B 522      66.480 127.420 -37.190  1.00  0.00            
ATOM   2784 1HH1 ARG B 522      66.550 127.910 -36.320  1.00  0.00            
ATOM   2785 2HH1 ARG B 522      65.770 126.730 -37.310  1.00  0.00            
ATOM   2786  NH2 ARG B 522      67.340 126.950 -39.300  1.00  0.00            
ATOM   2787 1HH2 ARG B 522      68.040 127.100 -39.990  1.00  0.00            
ATOM   2788 2HH2 ARG B 522      66.630 126.260 -39.440  1.00  0.00            
ATOM   2789  C   ARG B 522      70.380 133.860 -35.390  1.00  0.00            
ATOM   2790  O   ARG B 522      69.780 134.850 -35.810  1.00  0.00            
ATOM   2791  N   LYS B 523      70.810 133.720 -34.140  1.00  0.00            
ATOM   2792  H   LYS B 523      71.210 132.860 -33.820  1.00  0.00            
ATOM   2793  CA  LYS B 523      70.790 134.750 -33.090  1.00  0.00            
ATOM   2794  CB  LYS B 523      71.400 134.300 -31.760  1.00  0.00            
ATOM   2795  CG  LYS B 523      70.400 133.520 -30.900  1.00  0.00            
ATOM   2796  CD  LYS B 523      69.250 134.410 -30.430  1.00  0.00            
ATOM   2797  CE  LYS B 523      68.190 133.650 -29.630  1.00  0.00            
ATOM   2798 1MNZ LYS B 523      66.650 133.910 -29.850  1.00  0.00            
ATOM   2799 2MNZ LYS B 523      67.010 134.380 -30.370  1.00  0.00            
ATOM   2800  NZ  LYS B 523      66.880 134.130 -30.090  1.00  0.00            
ATOM   2801  HZ1 LYS B 523      66.160 133.670 -29.570  1.00  0.00            
ATOM   2802  HZ2 LYS B 523      66.810 135.110 -29.950  1.00  0.00            
ATOM   2803  HZ3 LYS B 523      66.780 133.920 -31.060  1.00  0.00            
ATOM   2804  C   LYS B 523      71.520 136.010 -33.570  1.00  0.00            
ATOM   2805  O   LYS B 523      70.910 137.070 -33.670  1.00  0.00            
ATOM   2806  N   VAL B 524      72.680 135.750 -34.160  1.00  0.00            
ATOM   2807  H   VAL B 524      73.080 134.830 -34.200  1.00  0.00            
ATOM   2808  CA  VAL B 524      73.500 136.790 -34.800  1.00  0.00            
ATOM   2809  CB  VAL B 524      74.860 136.210 -35.180  1.00  0.00            
ATOM   2810  CG1 VAL B 524      75.600 137.120 -36.170  1.00  0.00            
ATOM   2811  CG2 VAL B 524      75.790 136.170 -33.970  1.00  0.00            
ATOM   2812  C   VAL B 524      72.800 137.580 -35.910  1.00  0.00            
ATOM   2813  O   VAL B 524      72.590 138.770 -35.700  1.00  0.00            
ATOM   2814  N   ALA B 525      72.150 136.880 -36.830  1.00  0.00            
ATOM   2815  H   ALA B 525      72.060 135.880 -36.800  1.00  0.00            
ATOM   2816  CA  ALA B 525      71.530 137.550 -37.980  1.00  0.00            
ATOM   2817  CB  ALA B 525      71.110 136.630 -39.130  1.00  0.00            
ATOM   2818  C   ALA B 525      70.330 138.470 -37.720  1.00  0.00            
ATOM   2819  O   ALA B 525      70.250 139.390 -38.540  1.00  0.00            
ATOM   2820  N   ASN B 526      69.550 138.260 -36.670  1.00  0.00            
ATOM   2821  H   ASN B 526      69.640 137.460 -36.070  1.00  0.00            
ATOM   2822  CA  ASN B 526      68.470 139.180 -36.280  1.00  0.00            
ATOM   2823  CB  ASN B 526      67.800 138.580 -35.050  1.00  0.00            
ATOM   2824  CG  ASN B 526      66.500 139.220 -34.560  1.00  0.00            
ATOM   2825  OD1 ASN B 526      66.390 140.350 -34.090  1.00  0.00            
ATOM   2826  ND2 ASN B 526      65.380 138.760 -35.110  1.00  0.00            
ATOM   2827 1HD2 ASN B 526      65.430 138.030 -35.800  1.00  0.00            
ATOM   2828 2HD2 ASN B 526      64.500 139.130 -34.840  1.00  0.00            
ATOM   2829  C   ASN B 526      68.850 140.630 -35.950  1.00  0.00            
ATOM   2830  O   ASN B 526      68.720 141.490 -36.820  1.00  0.00            
ATOM   2831  N   THR B 527      69.720 140.880 -34.980  1.00  0.00            
ATOM   2832  H   THR B 527      70.100 140.130 -34.440  1.00  0.00            
ATOM   2833  CA  THR B 527      70.250 142.180 -34.560  1.00  0.00            
ATOM   2834  CB  THR B 527      71.080 142.070 -33.280  1.00  0.00            
ATOM   2835  OG1 THR B 527      70.230 141.590 -32.240  1.00  0.00            
ATOM   2836  HG1 THR B 527      70.780 141.440 -31.420  1.00  0.00            
ATOM   2837  CG2 THR B 527      71.700 143.410 -32.890  1.00  0.00            
ATOM   2838  C   THR B 527      71.090 142.750 -35.700  1.00  0.00            
ATOM   2839  O   THR B 527      71.010 143.960 -35.950  1.00  0.00            
ATOM   2840  N   PHE B 528      71.730 141.900 -36.500  1.00  0.00            
ATOM   2841  H   PHE B 528      71.740 140.920 -36.290  1.00  0.00            
ATOM   2842  CA  PHE B 528      72.470 142.190 -37.740  1.00  0.00            
ATOM   2843  CB  PHE B 528      73.140 140.970 -38.370  1.00  0.00            
ATOM   2844  CG  PHE B 528      73.940 141.310 -39.630  1.00  0.00            
ATOM   2845  CD1 PHE B 528      73.670 140.660 -40.830  1.00  0.00            
ATOM   2846  HD1 PHE B 528      72.840 139.950 -40.920  1.00  0.00            
ATOM   2847  CD2 PHE B 528      74.960 142.240 -39.530  1.00  0.00            
ATOM   2848  HD2 PHE B 528      75.140 142.740 -38.580  1.00  0.00            
ATOM   2849  CE1 PHE B 528      74.500 140.960 -41.900  1.00  0.00            
ATOM   2850  HE1 PHE B 528      74.370 140.420 -42.830  1.00  0.00            
ATOM   2851  CE2 PHE B 528      75.770 142.550 -40.620  1.00  0.00            
ATOM   2852  HE2 PHE B 528      76.590 143.260 -40.520  1.00  0.00            
ATOM   2853  CZ  PHE B 528      75.490 141.940 -41.830  1.00  0.00            
ATOM   2854  HZ  PHE B 528      76.040 142.220 -42.730  1.00  0.00            
ATOM   2855  C   PHE B 528      71.680 143.050 -38.720  1.00  0.00            
ATOM   2856  O   PHE B 528      72.330 143.870 -39.370  1.00  0.00            
ATOM   2857  N   LYS B 529      70.350 143.050 -38.670  1.00  0.00            
ATOM   2858  H   LYS B 529      69.850 142.530 -37.980  1.00  0.00            
ATOM   2859  CA  LYS B 529      69.500 143.810 -39.600  1.00  0.00            
ATOM   2860  CB  LYS B 529      68.010 143.480 -39.610  1.00  0.00            
ATOM   2861  CG  LYS B 529      67.640 142.010 -39.820  1.00  0.00            
ATOM   2862  CD  LYS B 529      67.190 141.700 -41.250  1.00  0.00            
ATOM   2863  CE  LYS B 529      66.990 140.180 -41.310  1.00  0.00            
ATOM   2864 1MNZ LYS B 529      66.490 139.430 -42.610  1.00  0.00            
ATOM   2865 2MNZ LYS B 529      66.720 140.150 -42.870  1.00  0.00            
ATOM   2866  NZ  LYS B 529      66.620 139.810 -42.680  1.00  0.00            
ATOM   2867  HZ1 LYS B 529      66.270 138.870 -42.690  1.00  0.00            
ATOM   2868  HZ2 LYS B 529      65.910 140.430 -43.020  1.00  0.00            
ATOM   2869  HZ3 LYS B 529      67.420 139.870 -43.270  1.00  0.00            
ATOM   2870  C   LYS B 529      69.720 145.310 -39.400  1.00  0.00            
ATOM   2871  O   LYS B 529      69.590 145.720 -38.250  1.00  0.00            
ATOM   2872  N   PRO B 530      69.900 146.150 -40.410  1.00  0.00            
ATOM   2873  CA  PRO B 530      70.460 147.510 -40.290  1.00  0.00            
ATOM   2874  CB  PRO B 530      70.260 148.160 -41.660  1.00  0.00            
ATOM   2875  CG  PRO B 530      70.120 146.960 -42.600  1.00  0.00            
ATOM   2876  CD  PRO B 530      69.410 145.880 -41.770  1.00  0.00            
ATOM   2877  C   PRO B 530      69.820 148.400 -39.220  1.00  0.00            
ATOM   2878  O   PRO B 530      70.470 148.800 -38.250  1.00  0.00            
ATOM   2879  N   HIS B 531      68.500 148.330 -39.060  1.00  0.00            
ATOM   2880  H   HIS B 531      67.920 147.690 -39.560  1.00  0.00            
ATOM   2881  CA  HIS B 531      67.800 149.230 -38.130  1.00  0.00            
ATOM   2882  CB  HIS B 531      66.310 149.370 -38.430  1.00  0.00            
ATOM   2883  CG  HIS B 531      65.630 148.000 -38.460  1.00  0.00            
ATOM   2884  ND1 HIS B 531      66.000 146.920 -39.160  1.00  0.00            
ATOM   2885  CD2 HIS B 531      64.470 147.730 -37.880  1.00  0.00            
ATOM   2886  HD2 HIS B 531      63.880 148.430 -37.280  1.00  0.00            
ATOM   2887  CE1 HIS B 531      65.060 146.000 -38.970  1.00  0.00            
ATOM   2888  HE1 HIS B 531      65.060 145.000 -39.410  1.00  0.00            
ATOM   2889  NE2 HIS B 531      64.130 146.480 -38.150  1.00  0.00            
ATOM   2890  HE2 HIS B 531      63.330 145.990 -37.810  1.00  0.00            
ATOM   2891  C   HIS B 531      68.070 148.830 -36.680  1.00  0.00            
ATOM   2892  O   HIS B 531      68.360 149.750 -35.910  1.00  0.00            
ATOM   2893  N   ARG B 532      68.170 147.520 -36.430  1.00  0.00            
ATOM   2894  H   ARG B 532      68.110 146.820 -37.130  1.00  0.00            
ATOM   2895  CA  ARG B 532      68.370 147.050 -35.050  1.00  0.00            
ATOM   2896  CB  ARG B 532      68.140 145.540 -35.000  1.00  0.00            
ATOM   2897  CG  ARG B 532      66.690 145.040 -34.990  1.00  0.00            
ATOM   2898  CD  ARG B 532      66.440 143.540 -35.080  1.00  0.00            
ATOM   2899  NE  ARG B 532      65.020 143.320 -35.400  1.00  0.00            
ATOM   2900  HE  ARG B 532      64.390 143.830 -34.820  1.00  0.00            
ATOM   2901  CZ  ARG B 532      64.530 142.520 -36.360  1.00  0.00            
ATOM   2902  NH1 ARG B 532      65.340 141.740 -37.090  1.00  0.00            
ATOM   2903 1HH1 ARG B 532      66.330 141.750 -36.920  1.00  0.00            
ATOM   2904 2HH1 ARG B 532      64.960 141.160 -37.800  1.00  0.00            
ATOM   2905  NH2 ARG B 532      63.240 142.590 -36.700  1.00  0.00            
ATOM   2906 1HH2 ARG B 532      62.630 143.240 -36.240  1.00  0.00            
ATOM   2907 2HH2 ARG B 532      62.880 141.990 -37.420  1.00  0.00            
ATOM   2908  C   ARG B 532      69.780 147.390 -34.570  1.00  0.00            
ATOM   2909  O   ARG B 532      69.900 148.010 -33.510  1.00  0.00            
ATOM   2910  N   LEU B 533      70.790 147.270 -35.430  1.00  0.00            
ATOM   2911  H   LEU B 533      70.680 146.820 -36.320  1.00  0.00            
ATOM   2912  CA  LEU B 533      72.140 147.770 -35.160  1.00  0.00            
ATOM   2913  CB  LEU B 533      73.010 147.500 -36.380  1.00  0.00            
ATOM   2914  CG  LEU B 533      73.560 146.090 -36.630  1.00  0.00            
ATOM   2915  CD1 LEU B 533      74.280 146.070 -37.980  1.00  0.00            
ATOM   2916  CD2 LEU B 533      74.610 145.750 -35.580  1.00  0.00            
ATOM   2917  C   LEU B 533      72.110 149.270 -34.860  1.00  0.00            
ATOM   2918  O   LEU B 533      72.630 149.660 -33.810  1.00  0.00            
ATOM   2919  N   GLN B 534      71.360 150.040 -35.650  1.00  0.00            
ATOM   2920  H   GLN B 534      70.780 149.710 -36.390  1.00  0.00            
ATOM   2921  CA  GLN B 534      71.390 151.490 -35.400  1.00  0.00            
ATOM   2922  CB  GLN B 534      70.820 152.140 -36.660  1.00  0.00            
ATOM   2923  CG  GLN B 534      72.010 152.550 -37.540  1.00  0.00            
ATOM   2924  CD  GLN B 534      71.860 152.190 -39.020  1.00  0.00            
ATOM   2925  OE1 GLN B 534      70.980 152.790 -39.640  1.00  0.00            
ATOM   2926  NE2 GLN B 534      72.810 151.370 -39.460  1.00  0.00            
ATOM   2927 1HE2 GLN B 534      73.520 151.040 -38.840  1.00  0.00            
ATOM   2928 2HE2 GLN B 534      72.810 151.070 -40.420  1.00  0.00            
ATOM   2929  C   GLN B 534      70.640 151.930 -34.140  1.00  0.00            
ATOM   2930  O   GLN B 534      71.180 152.760 -33.420  1.00  0.00            
ATOM   2931  N   ALA B 535      69.570 151.230 -33.760  1.00  0.00            
ATOM   2932  H   ALA B 535      69.120 150.600 -34.400  1.00  0.00            
ATOM   2933  CA  ALA B 535      68.910 151.250 -32.450  1.00  0.00            
ATOM   2934  CB  ALA B 535      67.590 150.460 -32.510  1.00  0.00            
ATOM   2935  C   ALA B 535      69.700 150.740 -31.240  1.00  0.00            
ATOM   2936  O   ALA B 535      69.610 151.360 -30.190  1.00  0.00            
ATOM   2937  N   ARG B 536      70.430 149.640 -31.390  1.00  0.00            
ATOM   2938  H   ARG B 536      70.390 149.080 -32.210  1.00  0.00            
ATOM   2939  CA  ARG B 536      71.360 149.120 -30.380  1.00  0.00            
ATOM   2940  CB  ARG B 536      71.690 147.640 -30.600  1.00  0.00            
ATOM   2941  CG  ARG B 536      72.530 147.060 -29.460  1.00  0.00            
ATOM   2942  CD  ARG B 536      71.960 147.150 -28.040  1.00  0.00            
ATOM   2943  NE  ARG B 536      72.800 146.510 -27.000  1.00  0.00            
ATOM   2944  HE  ARG B 536      73.590 147.050 -26.710  1.00  0.00            
ATOM   2945  CZ  ARG B 536      72.570 145.310 -26.460  1.00  0.00            
ATOM   2946  NH1 ARG B 536      71.580 144.510 -26.870  1.00  0.00            
ATOM   2947 1HH1 ARG B 536      70.970 144.800 -27.610  1.00  0.00            
ATOM   2948 2HH1 ARG B 536      71.440 143.620 -26.430  1.00  0.00            
ATOM   2949  NH2 ARG B 536      73.300 144.980 -25.380  1.00  0.00            
ATOM   2950 1HH2 ARG B 536      73.970 145.630 -25.020  1.00  0.00            
ATOM   2951 2HH2 ARG B 536      73.170 144.100 -24.940  1.00  0.00            
ATOM   2952  C   ARG B 536      72.610 149.970 -30.180  1.00  0.00            
ATOM   2953  O   ARG B 536      72.940 150.390 -29.070  1.00  0.00            
ATOM   2954  N   LYS B 537      73.220 150.450 -31.260  1.00  0.00            
ATOM   2955  H   LYS B 537      72.950 150.130 -32.170  1.00  0.00            
ATOM   2956  CA  LYS B 537      74.300 151.440 -31.320  1.00  0.00            
ATOM   2957  CB  LYS B 537      75.160 151.080 -32.540  1.00  0.00            
ATOM   2958  CG  LYS B 537      75.880 149.830 -32.050  1.00  0.00            
ATOM   2959  CD  LYS B 537      76.950 149.430 -33.060  1.00  0.00            
ATOM   2960  CE  LYS B 537      77.920 150.590 -33.310  1.00  0.00            
ATOM   2961 1MNZ LYS B 537      79.330 150.020 -33.730  1.00  0.00            
ATOM   2962 2MNZ LYS B 537      79.020 150.310 -34.400  1.00  0.00            
ATOM   2963  NZ  LYS B 537      79.120 150.180 -34.040  1.00  0.00            
ATOM   2964  HZ1 LYS B 537      79.760 149.740 -33.400  1.00  0.00            
ATOM   2965  HZ2 LYS B 537      78.880 149.530 -34.760  1.00  0.00            
ATOM   2966  HZ3 LYS B 537      79.560 150.980 -34.450  1.00  0.00            
ATOM   2967  C   LYS B 537      73.930 152.920 -31.180  1.00  0.00            
ATOM   2968  O   LYS B 537      74.570 153.810 -31.730  1.00  0.00            
ATOM   2969  N   ALA B 538      72.900 153.120 -30.360  1.00  0.00            
ATOM   2970  H   ALA B 538      72.490 152.370 -29.840  1.00  0.00            
ATOM   2971  CA  ALA B 538      72.270 154.430 -30.130  1.00  0.00            
ATOM   2972  CB  ALA B 538      70.900 154.340 -29.470  1.00  0.00            
ATOM   2973  C   ALA B 538      73.160 155.540 -29.580  1.00  0.00            
ATOM   2974  O   ALA B 538      73.220 156.640 -30.140  1.00  0.00            
ATOM   2975  N   MET B 539      73.830 155.320 -28.450  1.00  0.00            
ATOM   2976  H   MET B 539      73.720 154.490 -27.900  1.00  0.00            
ATOM   2977  CA  MET B 539      74.780 156.310 -27.930  1.00  0.00            
ATOM   2978  CB  MET B 539      75.200 155.880 -26.520  1.00  0.00            
ATOM   2979  CG  MET B 539      75.440 157.110 -25.640  1.00  0.00            
ATOM   2980  SD  MET B 539      73.880 157.580 -24.800  1.00  0.00            
ATOM   2981  CE  MET B 539      73.170 156.020 -24.340  1.00  0.00            
ATOM   2982  C   MET B 539      76.000 156.520 -28.840  1.00  0.00            
ATOM   2983  O   MET B 539      76.360 157.690 -28.990  1.00  0.00            
ATOM   2984  N   TRP B 540      76.410 155.510 -29.590  1.00  0.00            
ATOM   2985  H   TRP B 540      76.040 154.590 -29.480  1.00  0.00            
ATOM   2986  CA  TRP B 540      77.420 155.580 -30.660  1.00  0.00            
ATOM   2987  CB  TRP B 540      77.680 154.110 -30.970  1.00  0.00            
ATOM   2988  CG  TRP B 540      78.650 153.780 -32.100  1.00  0.00            
ATOM   2989  CD1 TRP B 540      78.750 154.410 -33.270  1.00  0.00            
ATOM   2990  HD1 TRP B 540      78.050 155.140 -33.690  1.00  0.00            
ATOM   2991  CD2 TRP B 540      79.740 152.940 -31.910  1.00  0.00            
ATOM   2992  NE1 TRP B 540      79.870 153.960 -33.830  1.00  0.00            
ATOM   2993  HE1 TRP B 540      80.190 154.250 -34.740  1.00  0.00            
ATOM   2994  CE2 TRP B 540      80.510 153.100 -33.050  1.00  0.00            
ATOM   2995  CE3 TRP B 540      80.320 152.250 -30.850  1.00  0.00            
ATOM   2996  HE3 TRP B 540      79.740 152.080 -29.940  1.00  0.00            
ATOM   2997  CZ2 TRP B 540      81.790 152.580 -33.180  1.00  0.00            
ATOM   2998  HZ2 TRP B 540      82.340 152.690 -34.110  1.00  0.00            
ATOM   2999  CZ3 TRP B 540      81.630 151.790 -30.920  1.00  0.00            
ATOM   3000  HZ3 TRP B 540      82.090 151.310 -30.050  1.00  0.00            
ATOM   3001  CH2 TRP B 540      82.360 151.930 -32.090  1.00  0.00            
ATOM   3002  HH2 TRP B 540      83.370 151.530 -32.160  1.00  0.00            
ATOM   3003  C   TRP B 540      77.030 156.560 -31.770  1.00  0.00            
ATOM   3004  O   TRP B 540      77.610 157.610 -32.030  1.00  0.00            
ATOM   3005  N   ARG B 541      75.860 156.230 -32.320  1.00  0.00            
ATOM   3006  H   ARG B 541      75.330 155.460 -31.990  1.00  0.00            
ATOM   3007  CA  ARG B 541      75.230 156.950 -33.430  1.00  0.00            
ATOM   3008  CB  ARG B 541      73.980 156.400 -34.120  1.00  0.00            
ATOM   3009  CG  ARG B 541      74.180 155.180 -35.010  1.00  0.00            
ATOM   3010  CD  ARG B 541      74.890 155.490 -36.330  1.00  0.00            
ATOM   3011  NE  ARG B 541      74.390 156.630 -37.120  1.00  0.00            
ATOM   3012  HE  ARG B 541      73.480 156.500 -37.530  1.00  0.00            
ATOM   3013  CZ  ARG B 541      75.050 157.770 -37.330  1.00  0.00            
ATOM   3014  NH1 ARG B 541      76.330 157.950 -36.960  1.00  0.00            
ATOM   3015 1HH1 ARG B 541      76.830 157.200 -36.510  1.00  0.00            
ATOM   3016 2HH1 ARG B 541      76.780 158.820 -37.130  1.00  0.00            
ATOM   3017  NH2 ARG B 541      74.520 158.700 -38.140  1.00  0.00            
ATOM   3018 1HH2 ARG B 541      73.640 158.530 -38.580  1.00  0.00            
ATOM   3019 2HH2 ARG B 541      75.000 159.560 -38.300  1.00  0.00            
ATOM   3020  C   ARG B 541      75.110 158.440 -33.120  1.00  0.00            
ATOM   3021  O   ARG B 541      75.220 159.300 -34.000  1.00  0.00            
ATOM   3022  N   LYS B 542      74.880 158.810 -31.860  1.00  0.00            
ATOM   3023  H   LYS B 542      74.770 158.150 -31.120  1.00  0.00            
ATOM   3024  CA  LYS B 542      74.790 160.220 -31.460  1.00  0.00            
ATOM   3025  CB  LYS B 542      74.490 160.450 -29.970  1.00  0.00            
ATOM   3026  CG  LYS B 542      73.140 159.840 -29.600  1.00  0.00            
ATOM   3027  CD  LYS B 542      72.630 160.430 -28.290  1.00  0.00            
ATOM   3028  CE  LYS B 542      73.590 160.090 -27.140  1.00  0.00            
ATOM   3029 1MNZ LYS B 542      73.420 161.410 -26.280  1.00  0.00            
ATOM   3030 2MNZ LYS B 542      73.300 160.820 -25.770  1.00  0.00            
ATOM   3031  NZ  LYS B 542      73.370 161.070 -26.070  1.00  0.00            
ATOM   3032  HZ1 LYS B 542      73.470 162.000 -26.440  1.00  0.00            
ATOM   3033  HZ2 LYS B 542      72.450 160.970 -25.700  1.00  0.00            
ATOM   3034  HZ3 LYS B 542      74.040 160.930 -25.340  1.00  0.00            
ATOM   3035  C   LYS B 542      75.980 161.120 -31.800  1.00  0.00            
ATOM   3036  O   LYS B 542      75.860 162.340 -31.820  1.00  0.00            
ATOM   3037  N   GLU B 543      77.100 160.420 -31.850  1.00  0.00            
ATOM   3038  H   GLU B 543      77.180 159.440 -31.670  1.00  0.00            
ATOM   3039  CA  GLU B 543      78.330 161.140 -32.220  1.00  0.00            
ATOM   3040  CB  GLU B 543      79.340 160.970 -31.080  1.00  0.00            
ATOM   3041  CG  GLU B 543      78.870 161.290 -29.660  1.00  0.00            
ATOM   3042  CD  GLU B 543      80.050 161.110 -28.700  1.00  0.00            
ATOM   3043  OE1 GLU B 543      81.030 161.850 -28.940  1.00  0.00            
ATOM   3044  OE2 GLU B 543      79.810 160.290 -27.790  1.00  0.00            
ATOM   3045  C   GLU B 543      79.000 160.620 -33.490  1.00  0.00            
ATOM   3046  O   GLU B 543      79.350 161.410 -34.360  1.00  0.00            
ATOM   3047  N   GLN B 544      79.100 159.300 -33.620  1.00  0.00            
ATOM   3048  H   GLN B 544      78.630 158.640 -33.030  1.00  0.00            
ATOM   3049  CA  GLN B 544      79.940 158.750 -34.690  1.00  0.00            
ATOM   3050  CB  GLN B 544      81.190 158.110 -34.070  1.00  0.00            
ATOM   3051  CG  GLN B 544      80.860 157.040 -33.030  1.00  0.00            
ATOM   3052  CD  GLN B 544      81.940 156.580 -32.050  1.00  0.00            
ATOM   3053  OE1 GLN B 544      82.740 157.330 -31.490  1.00  0.00            
ATOM   3054  NE2 GLN B 544      81.920 155.270 -31.790  1.00  0.00            
ATOM   3055 1HE2 GLN B 544      81.240 154.690 -32.230  1.00  0.00            
ATOM   3056 2HE2 GLN B 544      82.590 154.880 -31.170  1.00  0.00            
ATOM   3057  C   GLN B 544      79.190 157.750 -35.570  1.00  0.00            
ATOM   3058  O   GLN B 544      78.200 157.220 -35.070  1.00  0.00            
ATOM   3059  N   ASP B 545      79.830 157.190 -36.590  1.00  0.00            
ATOM   3060  H   ASP B 545      80.740 157.470 -36.880  1.00  0.00            
ATOM   3061  CA  ASP B 545      79.260 156.100 -37.410  1.00  0.00            
ATOM   3062  CB  ASP B 545      79.870 156.220 -38.810  1.00  0.00            
ATOM   3063  CG  ASP B 545      79.920 157.500 -39.630  1.00  0.00            
ATOM   3064  OD1 ASP B 545      79.540 157.450 -40.820  1.00  0.00            
ATOM   3065  OD2 ASP B 545      80.560 158.500 -39.240  1.00  0.00            
ATOM   3066  C   ASP B 545      79.550 154.670 -36.970  1.00  0.00            
ATOM   3067  O1  ASP B 545      78.750 153.780 -37.330  1.00  0.00            
ATOM   3068  O2  ASP B 545      80.670 154.430 -36.450  1.00  0.00            
TER
ENDMDL
